# Supplementary material for: PlantRG: A Comprehensive and User‐Friendly Database for Plant Resistance Gene Analogs (RGAs)
Source: Plant Biotechnol J. 2026 May 29:10.1111/pbi.70691. Online ahead of print. doi: 10.1111/pbi.70691 (PMC13398923; doi:10.1111/pbi.70691)
Supplement: Supplementary file 1 — Table S1: Overall statistics of resistant gene anolgs and relevant bioinformatics analysis in 1062 species. Table S2: Detailed classification and genome information of 1062 species. Table S2: Statistics of resistant gene family and resistant gene domain in each species. Table S4: Statistics of classic domains and fused domains of the NLK family in Poales plants. Table S5: Detailed information of 109 disease in plants. Table S6: Statistics of gene duplication type in each species. Table S7: Gene functional annotation statistics of 1062 species using five databases. Table S8: Statistics of SSR type in each species. Table S9: Number of vegetable miRNAs in the sRNAanno and miRBase databases. [file PBI-9999-0-s001.xlsx]

## Sheet: S1
Table S1. Overall statistics of resistant gene anolgs and relevant bioinformatics analysis in 1062 species.
Categories	Number
Number of species	1062
Number of resistent gene anologs	2163397
List of classification for all resistant gene anologs	CNL,TNL,RLK,RLP,L,KIN,CK,CN,N,NL,CL,T,TRAN,CTNL,CNT,CT,TN,C,CLK,TL,TK,CTK,NK,CNK,CTL,CNLK,NLK,CTNLK,undefined,TNK,CTNK,TLK,TNLK
Number of publications	794
Number of diseases	109
Number of miRNAs	141582
Number of SSRs	207353
Average of gene annotation rate (%)	0.9485
Average of WGD/Segmental percentage in all duplication types (%)	0.2884

## Sheet: S2
Table S2. Detailed classification and genome information of 1062 species.
Species	Kingdom	Green	phylum	Class	Order	Family	Genus	Year	Journal	Doi	References	Database	Version	Estimated size	Assembled size	Sequencer
Abies_alba	Eukaryota	Viridiplantae	Streptophyta	Pinopsida	Pinales	Pinaceae	Abies	2019 Jul 9	G3 (Bethesda)	10.1534/g3.119.400083	A Reference Genome Sequence for the European Silver Fir (Abies alba Mill.): A Community-Generated Genomic Resource	TreeGenes Database	v1.0	17.36GB	18.16GB	Illumina
Abrus_precatorius	Eukaryota	Viridiplantae	Streptophyta	Magnoliopsida	Fabales	Fabaceae	Abrus	2019 Nov 25	Toxins (Basel)	10.3390/toxins11120691	Detection of Abrin-Like and Prepropulchellin-Like Toxin Genes and Transcripts Using Whole Genome Sequencing and Full-Length Transcript Sequencing of Abrus precatorius	NCBI	v1.0	None	347MB	Illumina;Hi-C;PacBio
Acacia_crassicarpa	Eukaryota	Viridiplantae	Streptophyta	Magnoliopsida	Fabales	Fabaceae	Acacia	2024 Mar 6	G3 (Bethesda)	10.1093/g3journal/jkad284	Genome Report: Chromosome-level genome of the transformable northern wattle, Acacia crassicarpa.	NCBI	v1.0	745MB	751MB	Illumina;PacBio
Acacia_pycnantha	Eukaryota	Viridiplantae	Streptophyta	Magnoliopsida	Fabales	Fabaceae	Acacia	2022 Oct 14	PLoS One	10.1371/journal.pone.0274267	A genome resource for Acacia, Australia's largest plant genus.	NCBI	v1.0	None	814MB	Illumina;Nanopore
Acanthochlamys_bracteata	Eukaryota	Viridiplantae	Streptophyta	Magnoliopsida	Pandanales	Velloziaceae	Acanthochlamys	2022 May	Mol Ecol Resour	10.1111/1755-0998.13562	Chromosome-level de novo genome assembly and whole-genome resequencing of threatened species Acanthochlamys bracteata (Velloziaceae) provide insights into alpine plant divergence in a biodiversity hotspot.	NGDC	v1.0	245MB	191.61MB	Illumina;ONT;Hi-C
Acer_catalpifolium	Eukaryota	Viridiplantae	Streptophyta	Magnoliopsida	Sapindales	Sapindaceae	Acer	2021 Dec 1	Genome Biol Evol	10.1093/gbe/evab271	Whole-Genome Sequencing of Acer catalpifolium Reveals Evolutionary History of Endangered Species	NGDC	v1.0	700.96MB	654MB	Illumina;Hi-C;PacBio
Acer_negundo	Eukaryota	Viridiplantae	Streptophyta	Magnoliopsida	Sapindales	Sapindaceae	Acer	2022 Mar	Plant J	10.1111/tpj.15657	Strategies of tolerance reflected in two North American maple genomes.	NCBI	v1.0	481MB	442.4MB	Illumina;Hi-C;PacBio
Acer_pseudosieboldianum	Eukaryota	Viridiplantae	Streptophyta	Magnoliopsida	Sapindales	Sapindaceae	Acer	2022 Mar 3	Front Plant Sci	10.3389/fpls.2022.850054	Chromosome-Level Genome Assembly for Acer pseudosieboldianum and Highlights to Mechanisms for Leaf Color and Shape Change	NGDC	v1.0	None	690.24MB	Hi-C;PacBio
Acer_saccharum	Eukaryota	Viridiplantae	Streptophyta	Magnoliopsida	Sapindales	Sapindaceae	Acer	2022 Mar	Plant J	10.1111/tpj.15657	Strategies of tolerance reflected in two North American maple genomes.	NCBI	v1.0	None	626.5MB	Illumina;Hi-C;PacBio
Acer_truncatum	Eukaryota	Viridiplantae	Streptophyta	Magnoliopsida	Sapindales	Sapindaceae	Acer	2024 Jan	Plant Sci	10.1016/j.plantsci.2023.111917	High-quality maple genome reveals duplication-facilitated leaf color diversity.	Figshare	v1.0	None	688MB	PacBio;Nanopore;Hi-C;Illumina
Acer_yangbiense	Eukaryota	Viridiplantae	Streptophyta	Magnoliopsida	Sapindales	Sapindaceae	Acer	2019 Jul 1	Gigascience	10.1093/gigascience/giz085	De novo genome assembly of the endangered Acer yangbiense, a plant species with extremely small populations endemic to Yunnan Province, China.	GigaDB	v1.0	640MB	666MB	Illumina;Hi-C;PacBio
Achnatherum_splendens	Eukaryota	Viridiplantae	Streptophyta	Magnoliopsida	Poales	Poaceae	Achnatherum	2022 Jan	Plant Biotechnol J	10.1111/pbi.13699	The genome sequence provides insights into salt tolerance of Achnatherum splendens (Gramineae), a constructive species of alkaline grassland	NGDC	v1.0	1.13GB	1.17GB	Illumina;PacBio;HI-C
Acorus_calamus	Eukaryota	Viridiplantae	Streptophyta	Magnoliopsida	Acorales	Acoraceae	Acorus	2023 Jun 20	Nat Commun	10.1038/s41467-023-38829-3	Diploid and tetraploid genomes of Acorus and the evolution of monocots.	NGDC	v1.0	747.46MB	700.94MB	Illumina;PacBio;Hi-C
Acorus_gramineus	Eukaryota	Viridiplantae	Streptophyta	Magnoliopsida	Acorales	Acoraceae	Acorus	2023 Jun 20	Nat Commun	10.1038/s41467-023-38836-4	The genome of Acorus deciphers insights into early monocot evolution.	NGDC	v1.0	400.3MB	399.8MB	Illumina;ONT;HI-C
Actinidia_chinensis	Eukaryota	Viridiplantae	Streptophyta	Magnoliopsida	Ericales	Actinidiaceae	Actinidia	2019 Oct 15	Hortic Res	10.1038/s41438-019-0202-y	A high-quality Actinidia chinensis (kiwifruit) genome	NCBI	v1.2	637.99MB	640.75MB	Illumina;Pacbio;HI-C
Actinidia_hemsleyana	Eukaryota	Viridiplantae	Streptophyta	Magnoliopsida	Ericales	Actinidiaceae	Actinidia	2023 Sep	Plant J	10.1111/tpj.16336	Genomic analyses reveal dead-end hybridization between two deeply divergent kiwifruit species rather than homoploid hybrid speciation.	NGDC	v1.0	711MB	675.28MB	PacBio
Actinidia_zhejiangensis	Eukaryota	Viridiplantae	Streptophyta	Magnoliopsida	Ericales	Actinidiaceae	Actinidia	2023 Sep	Plant J	10.1111/tpj.16336	Genomic analyses reveal dead-end hybridization between two deeply divergent kiwifruit species rather than homoploid hybrid speciation.	NGDC	v1.0	676MB	1295.75MB	PacBio
Adiantum_capillus-veneris	Eukaryota	Viridiplantae	Streptophyta	Polypodiopsida	Polypodiales	Pteridaceae	Adiantum	2022 Sep	Nat Plants	10.1038/s41477-022-01222-x	The genome of homosporous maidenhair fern sheds light on the euphyllophyte evolution and defences.	NCBI	v1.0	None	4.8GB	PacBio
Aegiceras_corniculatum	Eukaryota	Viridiplantae	Streptophyta	Magnoliopsida	Ericales	Primulaceae	Aegiceras	2022 Jun	Nat Ecol Evol	10.1038/s41559-022-01744-9	Evolution of coastal forests based on a full set of mangrove genomes.	CNSA	v1.0	905.4MB	906.63MB	PacBio;Hi-C;Illumina
Aegilops_bicornis	Eukaryota	Viridiplantae	Streptophyta	Magnoliopsida	Poales	Poaceae	Aegilops	2022 Mar 7	Mol Plant	10.1016/j.molp.2021.12.019	Genome sequences of the five Sitopsis species of Aegilops and the origin of polyploid wheat B-subgenome.	NGDC	v1.0	None	5.73GB	Illumina;PacBio;HiC
Aegilops_longissima	Eukaryota	Viridiplantae	Streptophyta	Magnoliopsida	Poales	Poaceae	Aegilops	2022 Apr	Plant J	10.1111/tpj.15664	Genome sequences of three Aegilops species of the section Sitopsis reveal phylogenetic relationships and provide resources for wheat improvement.	NGDC	v1.0	None	6.22GB	Illumina;PacBio;HiC
Aegilops_searsii	Eukaryota	Viridiplantae	Streptophyta	Magnoliopsida	Poales	Poaceae	Aegilops	2022 Mar 7	Mol Plant	10.1016/j.molp.2021.12.019	Genome sequences of the five Sitopsis species of Aegilops and the origin of polyploid wheat B-subgenome.	NGDC	v1.0	None	5.55GB	Illumina;PacBio;HiC
Aegilops_sharonensis	Eukaryota	Viridiplantae	Streptophyta	Magnoliopsida	Poales	Poaceae	Aegilops	2022 Mar 25	Nat Commun	10.1038/s41467-022-29132-8	Aegilops sharonensis genome-assisted identification of stem rust resistance gene Sr62.	NGDC	v1.0	None	6.07GB	Illumina;PacBio;HiC
Aegilops_speltoides	Eukaryota	Viridiplantae	Streptophyta	Magnoliopsida	Poales	Poaceae	Aegilops	2023 Jul 10	Plant Commun	10.1016/j.xplc.2023.100567	Genome sequencing of Sitopsis species provides insights into their contribution to the B subgenome of bread wheat.	NGDC	v1.0	None	4.60GB	Illumina;PacBio;HiC
Aegilops_tauschii	Eukaryota	Viridiplantae	Streptophyta	Magnoliopsida	Poales	Poaceae	Aegilops	2017 Dec	Nat Plants	10.1038/s41477-017-0067-8	The Aegilops tauschii genome reveals multiple impacts of transposons	NCBI	V1.2	None	4.5GB	Illumina;PacBio;HiC
Aegilops_umbellulata	Eukaryota	Viridiplantae	Streptophyta	Magnoliopsida	Poales	Poaceae	Aegilops	2023 Oct 25	Sci Data	10.1038/s41597-023-02658-2	Chromosome-scale assembly of the wild wheat relative Aegilops umbellulata.	DRYAD	v1.0	None	4.25GB	Illumina;PacBio;HiFi;HiC
Aegle_marmelos	Eukaryota	Viridiplantae	Streptophyta	Magnoliopsida	Sapindales	Rutaceae	Aegle	2023 Nov	Nat Genet	10.1038/s41588-023-01516-6	Pangenome analysis provides insight into the evolution of the orange subfamily and a key gene for citric acid accumulation in citrus fruits.	CPBD	v1.0	292MB	276MB	Illumina;PacBio
Aeschynomene_evenia	Eukaryota	Viridiplantae	Streptophyta	Magnoliopsida	Fabales	Fabaceae	Aeschynomene	2021 Feb 5	Nat Commun	10.1038/s41467-021-21094-7	Genetics of nodulation in Aeschynomene evenia uncovers mechanisms of the rhizobium-legume symbiosis.	AeschynomeneBase	v1.0	400MB	376MB	Illumina;PacBio
Aesculus_chinensis	Eukaryota	Viridiplantae	Streptophyta	Magnoliopsida	Sapindales	Sapindaceae	Aesculus	2023 Oct 13	Nat Commun	10.1038/s41467-023-42253-y	Characterization of the horse chestnut genome reveals the evolution of aescin and aesculin biosynthesis.	Figshare	v1.0	482.07MB	470.02MB	Illumina;Hi-C
Aethionema_arabicum	Eukaryota	Viridiplantae	Streptophyta	Magnoliopsida	Brassicales	Brassicaceae	Aethionema	2019 Nov 5	G3 (Bethesda)	10.1534/g3.119.400657	Genome Improvement and Genetic Map Construction for Aethionema arabicum, the First Divergent Branch in the Brassicaceae Family	CoGe	v3.0	None	203.45MB	MinION;PacBio;Illumina
Agastache_rugosa	Eukaryota	Viridiplantae	Streptophyta	Magnoliopsida	Lamiales	Lamiaceae	Agastache	2023 Nov 10	Sci Data	10.1038/s41597-023-02714-x	A chromosome-level genome assembly of Korean mint (Agastache rugosa).	Figshare	v1.0	460.89MB	410.67MB	PacBio;Hi-C;Illumina
Akebia_trifoliata	Eukaryota	Viridiplantae	Streptophyta	Magnoliopsida	Ranunculales	Lardizabalaceae	Akebia	2022 Dec	Plant J	10.1111/tpj.16011	The chromosome-level genome of Akebia trifoliata as an important resource to study plant evolution and environmental adaptation in the Cretaceous	NGDC	v1.0	618.52MB	652.73MB	Hi-C;PacBio;Illumina
Aldrovanda_vesiculosa	Eukaryota	Viridiplantae	Streptophyta	Magnoliopsida	Caryophyllales	Droseraceae	Aldrovanda	2020 Jun 22	Curr Biol	10.1016/j.cub.2020.04.051	Genomes of the Venus Flytrap and Close Relatives Unveil the Roots of Plant Carnivory	Resources-CARNIVOROM	v1.0	None	420MB	PacBio;Illumina
Allium_cepa	Eukaryota	Viridiplantae	Streptophyta	Magnoliopsida	Asparagales	Amaryllidaceae	Allium	2021 Sep 6	G3 (Bethesda)	10.1093/g3journal/jkab243	Insights from the first genome assembly of Onion (Allium cepa)	Onion Genome Sequencing Project	v1.2	16GB	14.9GB	Illumina;PacBio
Allium_fistulosum	Eukaryota	Viridiplantae	Streptophyta	Magnoliopsida	Asparagales	Amaryllidaceae	Allium	2022 Nov 5	Nat Commun	10.1038/s41467-022-34491-3	Chromosome-level genome assembly of bunching onion illuminates genome evolution and flavor formation in Allium cropsChromosome-level genome assembly of bunching onion illuminates genome evolution and flavor formation in Allium crops	CNSA	v1.0	11.97GB	11.27GB	Illumina;PacBio;HI-C
Allium_sativum	Eukaryota	Viridiplantae	Streptophyta	Magnoliopsida	Asparagales	Amaryllidaceae	Allium	2020 Sep 7	Mol Plant	10.1016/j.molp.2020.07.019	A Chromosome-Level Genome Assembly of Garlic (Allium sativum) Provides Insights into Genome Evolution and Allicin Biosynthesis	Figshare	v1.0	16.9GB	16.24GB	PacBio;Illumina;10x;Hi-C
Alnus_rubra	Eukaryota	Viridiplantae	Streptophyta	Magnoliopsida	Fagales	Betulaceae	Alnus	2023 Jun 1	G3 (Bethesda)	10.1093/g3journal/jkad060	Annotated genome sequence of a fast-growing diploid clone of red alder (Alnus rubra Bong.).	Figshare	v1.0	676MB	552.9MB	Illumina
Alsophila_spinulosa	Eukaryota	Viridiplantae	Streptophyta	Polypodiopsida	Cyatheales	Cyatheaceae	Alsophila	2022 May	Nat Plants	10.1038/s41477-022-01146-6	The flying spider-monkey tree fern genome provides insights into fern evolution and arborescence.	Figshare	v1.0	6.23GB	6.27GB	Illumina;Hi-C;PacBio
Alstonia_scholaris	Eukaryota	Viridiplantae	Streptophyta	Magnoliopsida	Gentianales	Apocynaceae	Alstonia	2024 Mar 27	iScience	10.1016/j.isci.2024.109599	Chromosome-level Alstonia scholaris genome unveils evolutionary insights into biosynthesis of monoterpenoid indole alkaloids.	CNGBdb	v1.0	489MB	444.95MB	Illumina
Amaranthus_cruentus	Eukaryota	Viridiplantae	Streptophyta	Magnoliopsida	Caryophyllales	Amaranthaceae	Amaranthus	2021 Jul	Plant J	10.1111/tpj.15298	A chromosome-level Amaranthus cruentus genome assembly highlights gene family evolution and biosynthetic gene clusters that may underpin the nutritional value of this traditional crop	ORCAE	v1.0	398.6MB	370.9MB	Hi-C;PacBio;Illumina
Amaranthus_hybridus	Eukaryota	Viridiplantae	Streptophyta	Magnoliopsida	Caryophyllales	Amaranthaceae	Amaranthus	2020 Nov 3	Genome Biol Evol	10.1093/gbe/evaa177	Draft Genomes of Amaranthus tuberculatus, Amaranthus hybridus, and Amaranthus palmeri	CoGe	v1.0	503.8MB	403MB	Hi-C;PacBio;Illumina
Amaranthus_hypochondriacus	Eukaryota	Viridiplantae	Streptophyta	Magnoliopsida	Caryophyllales	Amaranthaceae	Amaranthus	2016 Mar	Plant Genome	10.3835/plantgenome2015.07.0062	The Amaranth Genome: Genome, Transcriptome, and Physical Map Assembly	JGI	v2.1	466MB	377MB	Hi-C;Illumina
Amaranthus_palmeri	Eukaryota	Viridiplantae	Streptophyta	Magnoliopsida	Caryophyllales	Amaranthaceae	Amaranthus	2020 Nov 3	Genome Biol Evol	10.1093/gbe/evaa177	Draft Genomes of Amaranthus tuberculatus, Amaranthus hybridus, and Amaranthus palmeri	CoGe	v1.1	421.8MB	408.1MB	Hi-C;PacBio;Illumina
Amaranthus_tricolor	Eukaryota	Viridiplantae	Streptophyta	Magnoliopsida	Caryophyllales	Amaranthaceae	Amaranthus	2023 Feb 1	DNA Res	10.1093/dnares/dsac050	Chromosome-scale Amaranthus tricolor genome provides insights into the evolution of the genus Amaranthus and the mechanism of betalain biosynthesis	NGDC	v1.0	687.5MB	519MB	Illumina;PacBio;Nanopore
Amaranthus_tuberculatus	Eukaryota	Viridiplantae	Streptophyta	Magnoliopsida	Caryophyllales	Amaranthaceae	Amaranthus	2020 Nov 3	Genome Biol Evol	10.1093/gbe/evaa177	Draft Genomes of Amaranthus tuberculatus, Amaranthus hybridus, and Amaranthus palmeri	CoGe	v1.1	675.6MB	572.9MB	Hi-C;PacBio;Illumina
Amborella_trichopoda	Eukaryota	Viridiplantae	Streptophyta	Magnoliopsida	Amborellales	Amborellaceae	Amborella	2013 Dec 20	Science	10.1126/science.1241089	The Amborella genome and the evolution of flowering plants	JGI	v1.0	870MB	706MB	454;FLX;Titanium;454;FLX;454;FLX;Titanium;Illumina;HiSeq
Ammopiptanthus_nanus	Eukaryota	Viridiplantae	Streptophyta	Magnoliopsida	Fabales	Fabaceae	Ammopiptanthus	2018 Jul 1	Gigascience	10.1093/gigascience/giy074	Long-read sequencing and de novo genome assembly of Ammopiptanthus nanus, a desert shrub.	GigaDB	v1.0	889MB	823.74MB	Illumina;PacBio;454
Amorphophallus_konjac	Eukaryota	Viridiplantae	Streptophyta	Magnoliopsida	Alismatales	Araceae	Amorphophallus	2022 Feb 15	Comput Struct Biotechnol J	10.1016/j.csbj.2022.02.009	A chromosome-level genome assembly of Amorphophallus konjac provides insights into konjac glucomannan biosynthesis	Figshare	v1.0	6.33GB	5.60GB	Illumina;PacBio;10 ×;Genomics;Hi-C
Ampelocalamus_luodianensis	Eukaryota	Viridiplantae	Streptophyta	Magnoliopsida	Poales	Poaceae	Ampelocalamus	2024 Apr	Nat Genet	10.1038/s41588-024-01683-0	Genome assemblies of 11 bamboo species highlight diversification induced by dynamic subgenome dominance.	CoGe	v1.0	1.69GB	1659.99MB	Illumina;ONT;Hi-C
Amphicarpaea_edgeworthii	Eukaryota	Viridiplantae	Streptophyta	Magnoliopsida	Fabales	Fabaceae	Amphicarpaea	2021 Nov 18	Front Plant Sci	10.3389/fpls.2021.770660	Chromosome-Scale Reference Genome of Amphicarpaea edgeworthii: A New Resource for Amphicarpic Plants Research and Complex Flowering Pattern.	Figshare	v1.0	360.91MB	343.78MB	Illumina;Hi-C;PacBio
Ananas_comosus	Eukaryota	Viridiplantae	Streptophyta	Magnoliopsida	Poales	Bromeliaceae	Ananas	2016 Oct 1	DNA Res	10.1093/dnares/dsw026	The draft genome of MD-2 pineapple using hybrid error correction of long reads	JGI	v3.0	526MB	524.07MB	PacBio;Illumina
Andrographis_paniculata	Eukaryota	Viridiplantae	Streptophyta	Magnoliopsida	Lamiales	Acanthaceae	Andrographis	2020 Jun 30	Front Genet	10.3389/fgene.2020.00701	Chromosome Level Genome Assembly of Andrographis paniculata.	NCBI	v1.0	295MB	284MB	PacBio;Hi-C;Illumina
Angelica_sinensis	Eukaryota	Viridiplantae	Streptophyta	Magnoliopsida	Apiales	Apiaceae	Angelica	2022 Dec	Plant J	10.1111/tpj.16007	The chromosome-level genome of female ginseng (Angelica sinensis) provides insights into molecular mechanisms and evolution of coumarin biosynthesis	CyVerse	v1.0	2519.04MB	2426.88MB	Hi-C;PacBio
Anisodus_acutangulus	Eukaryota	Viridiplantae	Streptophyta	Magnoliopsida	Solanales	Solanaceae	Anisodus	2023 Apr 25	Proc Natl Acad Sci U S A	10.1073/pnas.2302448120	Genomic and structural basis for evolution of tropane alkaloid biosynthesis	NCBI	v1.0	1239MB	1204.94MB	ONT;Hi-C;Illumina
Anisodus_luridus	Eukaryota	Viridiplantae	Streptophyta	Magnoliopsida	Solanales	Solanaceae	Anisodus	2023 May 25	Cell	10.1016/j.cell.2023.04.008	Phylogenomic discovery of deleterious mutations facilitates hybrid potato breeding	CNCB	v1.0	None	2660.47MB	Illumina;Hi-C;PacBio
Anisodus_tanguticus	Eukaryota	Viridiplantae	Streptophyta	Magnoliopsida	Solanales	Solanaceae	Anisodus	2024 Feb 2	Sci Data	10.1038/s41597-024-03007-7	Chromosome level genome assembly of endangered medicinal plant Anisodus tanguticus	NCBI	v1.0	1382.4MB	1290.24MB	Illumina;Hi-C;Nanopore
Annona_cherimola	Eukaryota	Viridiplantae	Streptophyta	Magnoliopsida	Magnoliales	Annonaceae	Annona	2024 Feb 26	Plants (Basel)	10.3390/plants13050636	The American cherimoya genome reveals insights into the intra-specific divergence, the evolution of Magnoliales, and a putative gene cluster for acetogenin biosynthesis.	Ach;NCBI	v1.0	625MB	794MB	PacBio;Hifi;Hi-C
Anthoceros_agrestis	Eukaryota	Viridiplantae	Streptophyta	Anthocerotopsida	Anthocerotales	Anthocerotaceae	Anthoceros	2020 Mar	Nat Plants	10.1038/s41477-020-0618-2	Anthoceros genomes illuminate the origin of land plants and the unique biology of hornworts	UZH Hornworts	v1.0	122MB	116.9MB	Illumina;Nanopore; Hi-C
Anthoceros_angustus	Eukaryota	Viridiplantae	Streptophyta	Anthocerotopsida	Anthocerotales	Anthocerotaceae	Anthoceros	2020 Feb	Nat Plants	10.1038/s41477-019-0588-4	The hornwort genome and early land plant evolution	DRYAD	v1.0	None	119.3MB	Nanopore
Anthoceros_punctatus	Eukaryota	Viridiplantae	Streptophyta	Anthocerotopsida	Anthocerotales	Anthocerotaceae	Anthoceros	2020 Mar	Nat Plants	10.1038/s41477-020-0618-2	Anthoceros genomes illuminate the origin of land plants and the unique biology of hornworts	UZH Hornworts	v1.0	150MB	132.8MB	Illumina;Nanopore
Antirrhinum_hispanicum	Eukaryota	Viridiplantae	Streptophyta	Magnoliopsida	Lamiales	Plantaginaceae	Antirrhinum	2023 Apr 4	Mol Biol Evol	10.1093/molbev/msad080	The snapdragon genomes reveal the evolutionary dynamics of the S locus supergene.	NGDC	v1.0	473.4MB	495.3MB	PacBio;Hi-C;Illumina
Antirrhinum_linkianum	Eukaryota	Viridiplantae	Streptophyta	Magnoliopsida	Lamiales	Plantaginaceae	Antirrhinum	2023 Apr 4	Mol Biol Evol	10.1093/molbev/msad080	The snapdragon genomes reveal the evolutionary dynamics of the S locus supergene.	NGDC	v1.0	None	519MB	PacBio;Hi-C;Illumina
Antirrhinum_majus	Eukaryota	Viridiplantae	Streptophyta	Magnoliopsida	Lamiales	Plantaginaceae	Antirrhinum	2023 Apr 4	Mol Biol Evol	10.1093/molbev/msad080	The snapdragon genomes reveal the evolutionary dynamics of the S locus supergene.	NGDC	v1.0	None	508.957748MB	PacBio;Hi-C;Illumina
Apatococcus_fuscideae	Eukaryota	Viridiplantae	Chlorophyta	Trebouxiophyceae	Chlorellales	Chlorellaceae	Apatococcus	2024 May 24	Nat Commun	10.1038/s41467-024-48787-z	Phylogenomics reveals the evolutionary origins of lichenization in chlorophyte algae.	NCBI	v1.0	None	102.7MB	PacBio
Apatococcus_lobatus	Eukaryota	Viridiplantae	Chlorophyta	Trebouxiophyceae	Chlorellales	Chlorellaceae	Apatococcus	2024 May 24	Nat Commun	10.1038/s41467-024-48787-z	Phylogenomics reveals the evolutionary origins of lichenization in chlorophyte algae.	NCBI	v1.0	None	106.5MB	PacBio
Apium_graveolens	Eukaryota	Viridiplantae	Streptophyta	Magnoliopsida	Apiales	Apiaceae	Apium	2022 Jun 9	iScience	10.1016/j.isci.2022.104565	Loci underlying leaf agronomic traits identified by re-sequencing celery accessions based on an assembled genome.	NGDC	v1.0	3338.24MB	3471.36MB	Illumina;Hi-C;PacBio
Apostasia_shenzhenica	Eukaryota	Viridiplantae	Streptophyta	Magnoliopsida	Asparagales	Orchidaceae	Apostasia	2017 Sep 21	Nature	10.1038/nature23897	The Apostasia genome and the evolution of orchids	NCBI	v1.0	471.0MB	349MB	Illumina;PacBio;10x
Aquilaria_sinensis	Eukaryota	Viridiplantae	Streptophyta	Magnoliopsida	Malvales	Thymelaeaceae	Aquilaria	2020 Mar 1	Gigascience	10.1093/gigascience/giaa013	Genome sequence of the agarwood tree Aquilaria sinensis (Lour.) Spreng: the first chromosome-level draft genome in the Thymelaeceae family	GigaDB	v1.0	None	726.58MB	Illumina;Hi-C;Nanopore
Aquilegia_coerulea	Eukaryota	Viridiplantae	Streptophyta	Magnoliopsida	Ranunculales	Ranunculaceae	Aquilegia	2018 Oct 16	Elife	10.7554/eLife.36426	The Aquilegia genome provides insight into adaptive radiation and reveals an extraordinarily polymorphic chromosome with a unique history	JGI	v3.1	500MB	291.7MB	Illumina
Arabidopsis_halleri	Eukaryota	Viridiplantae	Streptophyta	Magnoliopsida	Brassicales	Brassicaceae	Arabidopsis	2020 Nov	Mol Ecol	10.1111/mec.15648	Genomic signatures of convergent adaptation to Alpine environments in three Brassicaceae species	BRAD	v1.1	None	164.6MB	Illumina
Arabidopsis_lyrata	Eukaryota	Viridiplantae	Streptophyta	Magnoliopsida	Brassicales	Brassicaceae	Arabidopsis	2023 Jul 5	Mol Biol Evol	10.1093/molbev/msad122	Transition to Self-compatibility Associated With Dominant S-allele in a Diploid Siberian Progenitor of Allotetraploid Arabidopsis kamchatica Revealed by Arabidopsis lyrata Genomes.	Figshare	v2.1	None	244MB	Illumina;Hi-C;PacBio
Arabidopsis_suecica	Eukaryota	Viridiplantae	Streptophyta	Magnoliopsida	Brassicales	Brassicaceae	Arabidopsis	2021 Oct	Nat Ecol Evol	10.1038/s41559-021-01523-y	Concerted genomic and epigenomic changes accompany stabilization of Arabidopsis allopolyploids.	NCBI	v1.0	345MB	272.4MB	Illumina;Hi-C;PacBio
Arabidopsis_thaliana	Eukaryota	Viridiplantae	Streptophyta	Magnoliopsida	Brassicales	Brassicaceae	Arabidopsis	2018 Feb 7	Nat Commun	10.1038/s41467-018-03016-2	High contiguity Arabidopsis thaliana genome assembly with a single nanopore flow cell	JGI	TAIR10	None	119.1MB	None
Arabis_alpina	Eukaryota	Viridiplantae	Streptophyta	Magnoliopsida	Brassicales	Brassicaceae	Arabis	2020 Nov	Mol Ecol	10.1111/mec.15648	Genomic signatures of convergent adaptation to Alpine environments in three Brassicaceae species	BRAD	v4.0	None	268.5MB	Illumina
Arabis_nemorensis	Eukaryota	Viridiplantae	Streptophyta	Magnoliopsida	Brassicales	Brassicaceae	Arabis	2019 Sep	Mol Ecol	10.1111/mec.15194	Strengths and potential pitfalls of hay transfer for ecological restoration revealed by RAD-seq analysis in floodplain Arabis species	NCBI	v1.0	274MB	192MB	Illumina
Arachis_duranensis	Eukaryota	Viridiplantae	Streptophyta	Magnoliopsida	Fabales	Fabaceae	Arachis	2022 Dec	J Adv Res	10.1016/j.jare.2021.10.009	Chromosome-length genome assemblies of six legume species provide insights into genome organization, evolution, and agronomic traits for crop improvement.	Legumepedia	v1.1	None	1067.49MB	Illumina;Hi-C
Arachis_hypogaea	Eukaryota	Viridiplantae	Streptophyta	Magnoliopsida	Fabales	Fabaceae	Arachis	2019 May	Nat Genet	10.1038/s41588-019-0405-z	The genome sequence of segmental allotetraploid peanut Arachis hypogaea	Peanutbase	Tifrunner v2.0	2700MB	2540MB	Illumina;Hi-C;PacBio
Arachis_ipaensis	Eukaryota	Viridiplantae	Streptophyta	Magnoliopsida	Fabales	Fabaceae	Arachis	2022 Dec	J Adv Res	10.1016/j.jare.2021.10.009	Chromosome-length genome assemblies of six legume species provide insights into genome organization, evolution, and agronomic traits for crop improvement.	Legumepedia	v2.0	None	1349.51MB	Illumina;Hi-C
Arachis_monticola	Eukaryota	Viridiplantae	Streptophyta	Magnoliopsida	Fabales	Fabaceae	Arachis	2018 Jun 1	Gigascience	10.1093/gigascience/giy066	Genome of an allotetraploid wild peanut Arachis monticola: a de novo assembly.	NGDC	v1.0	2700MB	2620MB	Illumina;Hi-C;PacBio;BioNano
Aralia_elata	Eukaryota	Viridiplantae	Streptophyta	Magnoliopsida	Apiales	Araliaceae	Aralia	2022 Apr 25	Nat Commun	10.1038/s41467-022-29908-y	Deletion and tandem duplications of biosynthetic genes drive the diversity of triterpenoids in Aralia elata	DRYAD	v1.0	1105.92MB	1075.2MB	Illumina;Hi-C;PacBio
Arctium_lappa	Eukaryota	Viridiplantae	Streptophyta	Magnoliopsida	Asterales	Asteraceae	Arctium	2022 Nov	Mol Ecol Resour	10.1111/1755-0998.13675	The genomes of chicory, endive, great burdock and yacon provide insights into Asteraceae paleo-polyploidization history and plant inulin production.	NCBI	v1.0	1843.2MB	1740.8MB	Illumina;Hi-C;PacBio
Areca_catechu	Eukaryota	Viridiplantae	Streptophyta	Magnoliopsida	Arecales	Arecaceae	Areca	2021 Oct	Mol Ecol Resour	10.1111/1755-0998.13446	Chromosome-scale genome assembly of areca palm (Areca catechu)	CNSA	v1.0	2590MB	2510MB	Hi-C;PacBio;Illumina
Argentina_anserina	Eukaryota	Viridiplantae	Streptophyta	Magnoliopsida	Rosales	Rosaceae	Potentilla	2021 Dec 15	Genes (Basel)	10.3390/genes12121993	Chromosome-Level Genome Assembly Provides New Insights into Genome Evolution and Tuberous Root Formation of Potentilla anserina.	Figshare	v1.0	487.44MB	454.28MB	Illumina;Hi-C;PacBio
Aristolochia_contorta	Eukaryota	Viridiplantae	Streptophyta	Magnoliopsida	Piperales	Aristolochiaceae	Aristolochia	2022 Feb 11	Hortic Res	10.1093/hr/uhac005	Chromosome-level genome assembly of Aristolochia contorta provides insights into the biosynthesis of benzylisoquinoline alkaloids and aristolochic acids	CoGe	v1.0	290.64MB	209.27MB	Illumina;ONT;Hi-C
Aristolochia_fimbriata	Eukaryota	Viridiplantae	Streptophyta	Magnoliopsida	Piperales	Aristolochiaceae	Aristolochia	2021 Sep	Nat Plants	10.1038/s41477-021-00990-2	Insights into angiosperm evolution, floral development and chemical biosynthesis from the Aristolochia fimbriata genome	NCBI	v1.0	289.50MB	258MB	ONT;BioNoneo;HI-C
Armoracia_rusticana	Eukaryota	Viridiplantae	Streptophyta	Magnoliopsida	Brassicales	Brassicaceae	Armoracia	2023 Jul 25	Nat Commun	10.1038/s41467-023-39800-y	The allotetraploid horseradish genome provides insights into subgenome diversification and formation of critical traits	Figshare	v1.0	636MB	610.05MB	ONT;PacBio;Hi-C;Illumina
Artemisia_argyi	Eukaryota	Viridiplantae	Streptophyta	Magnoliopsida	Asterales	Asteraceae	Artemisia	2023 May 8	Plant Commun	10.1016/j.xplc.2023.100516	A chromosome-scale genome assembly of Artemisia argyi reveals unbiased subgenome evolution and key contributions of gene duplication to volatile terpenoid diversity.	NGDC	v1.0	3962.88MB	3983.36MB	Illumina;Hi-C;PacBio
Artocarpus_altilis	Eukaryota	Viridiplantae	Streptophyta	Magnoliopsida	Rosales	Moraceae	Artocarpus	2019 Dec 24	Genes (Basel)	10.3390/genes11010027	Draft Genomes of Two Artocarpus Plants, Jackfruit (A. heterophyllus) and Breadfruit (A. altilis)	ORCAE	v1.0	525.9MB	982MB	Illumina;PacBio
Artocarpus_nanchuanensis	Eukaryota	Viridiplantae	Streptophyta	Magnoliopsida	Rosales	Moraceae	Artocarpus	2022 Jun 14	Gigascience	10.1093/gigascience/giac042	A chromosome-level genome assembly of Artocarpus nanchuanensis (Moraceae), an extremely endangered fruit tree.	GigaDB	v1.0	769.44MB	769.44MB	Illumina;Nanopore;Hi-C
Asclepias_syriaca	Eukaryota	Viridiplantae	Streptophyta	Magnoliopsida	Gentianales	Apocynaceae	Asclepias	2019 Sep 20	PeerJ	10.7717/peerj.7649	A draft genome and transcriptome of common milkweed (Asclepias syriaca) as resources for evolutionary, ecological, and molecular studies in milkweeds and Apocynaceae	Milkweed Genome Project	v1.1	None	420MB	Illumina
Asparagus_officinalis	Eukaryota	Viridiplantae	Streptophyta	Magnoliopsida	Asparagales	Asparagaceae	Asparagus	2017 Nov 2	Nat Commun	10.1038/s41467-017-01064-8	The asparagus genome sheds light on the origin and evolution of a young Y chromosome	JGI	v1.1	None	1.3GB	Illumina;PacBio;BioNano
Asparagus_setaceus	Eukaryota	Viridiplantae	Streptophyta	Magnoliopsida	Asparagales	Asparagaceae	Asparagus	2020 Apr 1	Hortic Res	10.1038/s41438-020-0271-y	Chromosome-level genome assembly, annotation and evolutionary analysis of the ornamental plant Asparagus setaceus	DRYAD	v4.0	None	710.15MB	Illumina;Nanopore;10×;Hi-C
Asterochloris_glomerata	Eukaryota	Viridiplantae	Chlorophyta	Trebouxiophyceae	Trebouxiales	Trebouxiaceae	Asterochloris	2019 Jul 23	BMC Genomics	10.1186/s12864-019-5629-x	The lichen symbiosis re-viewed through the genomes of Cladonia grayi and its alga lpartner Asterochloris glomerata	JGI	v1.0	None	56MB	Illumina
Astrephomene_gubernaculifera	Eukaryota	Viridiplantae	Chlorophyta	Chlorophyceae	Chlamydomonadales	Astrephomenaceae	Astrephomene	2021 Nov 22	Sci Rep	10.1038/s41598-021-01521-x	Genome sequencing of the multicellular alga Astrephomene provides insights into convergent evolution of germ-soma differentiation.	NCBI	v1.0	None	103.8MB	Illumina;Sequel
Atalantia_buxifolia	Eukaryota	Viridiplantae	Streptophyta	Magnoliopsida	Sapindales	Rutaceae	Atalantia	2023 Nov	Nat Genet	10.1038/s41588-023-01516-6	Pangenome analysis provides insight into the evolution of the orange subfamily and a key gene for citric acid accumulation in citrus fruits.	CPBD	v1.0	308MB	304.2MB	Illumina;PacBio;Hi-C
Atriplex_hortensis	Eukaryota	Viridiplantae	Streptophyta	Magnoliopsida	Caryophyllales	Chenopodiaceae	Atriplex	2020 May 25	Front Plant Sci	10.3389/fpls.2020.00624	A Chromosome-Scale Assembly of the Garden Orach (Atriplex hortensis L.) Genome Using Oxford Nanopore Sequencing	CoGe	v1.0	1170MB	1172MB	Illuminam;Hi-C
Atropa_belladonna	Eukaryota	Viridiplantae	Streptophyta	Magnoliopsida	Solanales	Solanaceae	Atropa	2023 Mar 15	Nat Commun	10.1038/s41467-023-37133-4	Revealing evolution of tropane alkaloid biosynthesis by analyzing two genomes in the Solanaceae family	NGDC	v1.0	1689.6MB	1628.16MB	Illumina;Hi-C;Nanopore;PacBio
Auxenochlorella_protothecoides	Eukaryota	Viridiplantae	Chlorophyta	Trebouxiophyceae	Chlorellales	Chlorellaceae	Auxenochlorella	2014 Jul 10	BMC Genomics	10.1186/1471-2164-15-582	Oil accumulation mechanisms of the oleaginous microalga Chlorella protothecoides revealed through its genome, transcriptomes, and proteomes	NCBI	v1.0	None	22.9GB	454;Illumina
Auxenochlorella_pyrenoidosa	Eukaryota	Viridiplantae	Chlorophyta	Trebouxiophyceae	Chlorellales	Chlorellaceae	Auxenochlorella	2024 Apr 10	BMC Genomics	10.1186/s12864-024-10280-8	Near telomere-to-telomere genome assemblies of two Chlorella species unveil the composition and evolution of centromeres in green algae.	Figshare	v1.0	None	53.41MB	Illumina;Hi-C;PacBio;ONT;ChIP
Auxenochlorella_sorokiniana	Eukaryota	Viridiplantae	Chlorophyta	Trebouxiophyceae	Chlorellales	Chlorellaceae	Auxenochlorella	2024 Apr 10	BMC Genomics	10.1186/s12864-024-10280-8	Near telomere-to-telomere genome assemblies of two Chlorella species unveil the composition and evolution of centromeres in green algae.	Figshare	v1.0	None	58.11MB	Illumina;Hi-C;PacBio;ONT;ChIP
Avena_atlantica	Eukaryota	Viridiplantae	Streptophyta	Magnoliopsida	Poales	Poaceae	Avena	2019 Nov 22	BMC Biol	10.1186/s12915-019-0712-y	Genomic insights from the first chromosome-scale assemblies of oat (Avena spp.) diploid species	CoGe	v1.0	4.17GB	3.69GB	Illumina;PacBio;HiC
Avena_eriantha	Eukaryota	Viridiplantae	Streptophyta	Magnoliopsida	Poales	Poaceae	Avena	2019 Nov 22	BMC Biol	10.1186/s12915-019-0712-y	Genomic insights from the first chromosome-scale assemblies of oat (Avena spp.) diploid species	CoGe	v1.0	3.72GB	3.78GB	Illumina;PacBio;HiC
Avena_strigosa	Eukaryota	Viridiplantae	Streptophyta	Magnoliopsida	Poales	Poaceae	Avena	2021 May 7	Nat Commun	10.1038/s41467-021-22920-8	Subtelomeric assembly of a multi-gene pathway for antimicrobial defense compounds in cereals.	Oatdb	v2.0	4.1GB	3.50GB	Illumina;ONT;Hi-C
Averrhoa_carambola	Eukaryota	Viridiplantae	Streptophyta	Magnoliopsida	Oxalidales	Oxalidaceae	Averrhoa	2020 Jun 1	Hortic Res	10.1038/s41438-020-0307-3	The genome sequence of star fruit (Averrhoa carambola).	NGDC	v1.0	357.79MB	335.49MB	Hi-C;Illumina
Azolla_filiculoides	Eukaryota	Viridiplantae	Streptophyta	Polypodiopsida	Salviniales	Salviniaceae	Azolla	2018 Jul	Nat Plants	10.1038/s41477-018-0188-8	Fern genomes elucidate land plant evolution and cyanobacterial symbioses	FernBase	v1.0	None	0.75GB	Illumina
Balanophora_fungosa	Eukaryota	Viridiplantae	Streptophyta	Magnoliopsida	Santalales	Balanophoraceae	Balanophora	2023 Oct	Nat Plants	10.1038/s41477-023-01517-7	Balanophora genomes display massively convergent evolution with other extreme holoparasites and provide novel insights into parasite-host interactions.	CNSA	v1.0	1276.94MB	1151.8MB	ONT;PacBio
Balanophora_subcupularis	Eukaryota	Viridiplantae	Streptophyta	Magnoliopsida	Santalales	Balanophoraceae	Balanophora	2023 Oct	Nat Plants	10.1038/s41477-023-01517-7	Balanophora genomes display massively convergent evolution with other extreme holoparasites and provide novel insights into parasite-host interactions.	CNSA	v1.0	586.79MB	563.1MB	ONT;PacBio
Barbarea_vulgaris	Eukaryota	Viridiplantae	Streptophyta	Magnoliopsida	Brassicales	Brassicaceae	Barbarea	2017 Jan 17	Sci Rep	10.1038/srep40728	The genome sequence of Barbarea vulgaris facilitates the study of ecological biochemistry	Barbarea vulgaris Genome Database	v1.0	270MB	167.7MB	Illumina;PacBio
Bathycoccus_prasinos	Eukaryota	Viridiplantae	Chlorophyta	Mamiellophyceae	Mamiellales	Bathycoccaceae	Bathycoccus	2012 Aug 24	Genome Biol	10.1186/gb-2012-13-8-r74	Gene functionalities and genome structure in Bathycoccus prasinos reflect cellular specializations at the base of the green lineage	NCBI	v1.0	None	15GB	None
Bauhinia_variegata	Eukaryota	Viridiplantae	Streptophyta	Magnoliopsida	Fabales	Fabaceae	Bauhinia	2022 Feb 27	DNA Res	10.1093/dnares/dsac012	Chromosomal-level genome assembly of the orchid tree Bauhinia variegata (Leguminosae, Cercidoideae) supports the allotetraploid origin hypothesis of Bauhinia.	NCBI	v1.0	None	326.4MB	Illumina;Hi-C;PacBio
Begonia_darthvaderiana	Eukaryota	Viridiplantae	Streptophyta	Magnoliopsida	Cucurbitales	Begoniaceae	Begonia	2022 Apr	New Phytol	10.1111/nph.17949	Genomes shed light on the evolution of Begonia, a mega-diverse genus	CNGBdb	v1.0	797MB	799.4MB	Hi-C;Illumina;10x
Begonia_fuchsioides	Eukaryota	Viridiplantae	Streptophyta	Magnoliopsida	Cucurbitales	Begoniaceae	Begonia	2018 Jul 13	Science	10.1126/science.aat1743	Phylogenomics reveals multiple losses of nitrogen-fixing root nodule symbiosis	GigaDB	v1.0	None	None	Illumina
Begonia_loranthoides	Eukaryota	Viridiplantae	Streptophyta	Magnoliopsida	Cucurbitales	Begoniaceae	Begonia	2022 Apr	New Phytol	10.1111/nph.17949	Genomes shed light on the evolution of Begonia, a mega-diverse genus	CNGBdb	v1.0	724MB	716.4MB	PacBio;Illumina;Hi-C
Begonia_masoniana	Eukaryota	Viridiplantae	Streptophyta	Magnoliopsida	Cucurbitales	Begoniaceae	Begonia	2022 Apr	New Phytol	10.1111/nph.17949	Genomes shed light on the evolution of Begonia, a mega-diverse genus	CNGBdb	v1.0	806MB	799.4MB	PacBio;Illumina;Hi-C
Begonia_peltatifolia	Eukaryota	Viridiplantae	Streptophyta	Magnoliopsida	Cucurbitales	Begoniaceae	Begonia	2022 Apr	New Phytol	10.1111/nph.17949	Genomes shed light on the evolution of Begonia, a mega-diverse genus	CNGBdb	v1.0	349MB	334MB	PacBio;Illumina;Hi-C
Benincasa_hispida	Eukaryota	Viridiplantae	Streptophyta	Magnoliopsida	Cucurbitales	Cucurbitaceae	Benincasa	2019 Nov 14	Nat Commun	10.1038/s41467-019-13185-3	The wax gourd genomes offer insights into the genetic diversity and ancestral cucurbit karyotype	Cucurbit Genomics Database	v1.0	1030MB	913MB	Hi-C;PacBio
Beta_patula	Eukaryota	Viridiplantae	Streptophyta	Magnoliopsida	Caryophyllales	Chenopodiaceae	Beta	2019 Sep	Plant J	10.1111/tpj.14413	Genomes of the wild beets Beta patula and Beta vulgaris ssp. Maritima	The Beta vulgaris Resource	v1.0	None	624MB	Illuminam
Beta_vulgaris	Eukaryota	Viridiplantae	Streptophyta	Magnoliopsida	Caryophyllales	Chenopodiaceae	Beta	2019 Sep	Plant J	10.1111/tpj.14413	Genomes of the wild beets Beta patula and Beta vulgaris ssp. maritima	JGI	EL10_1.0	None	590MB	Illuminam
Betula_pendula	Eukaryota	Viridiplantae	Streptophyta	Magnoliopsida	Fagales	Betulaceae	Betula	2017 Jun	Nat Genet	10.1038/ng.3862	Genome sequencing and population genomic analyses provide insights into the adaptive landscape of silver birch.	GoGe	v1.0	440MB	435MB	Illumina;PacBio
Betula_platyphylla	Eukaryota	Viridiplantae	Streptophyta	Magnoliopsida	Fagales	Betulaceae	Betula	2021 Feb 11	Hortic Res	10.1038/s41438-021-00481-7	Genome sequence and evolution of Betula platyphylla.	JGI	v1.0	441MB	430MB	Illumina;PacBio
Boea_hygrometrica	Eukaryota	Viridiplantae	Streptophyta	Magnoliopsida	Lamiales	Gesneriaceae	Dorcoceras	2015 May 5	Proc Natl Acad Sci U S A	10.1073/pnas.1505811112	The resurrection genome of Boea hygrometrica: A blueprint for survival of dehydration. Xiao L, et al. Proc Natl Acad Sci U S A 2015 May 5	NCBI	v1.0	1691MB	1548MB	Illumina;Sanger
Boechera_retrofracta	Eukaryota	Viridiplantae	Streptophyta	Magnoliopsida	Brassicales	Brassicaceae	Boechera	2018 Mar 28	Genes (Basel)	10.3390/genes9040185	Assembly of the Boechera retrofracta Genome and Evolutionary Analysis of Apomixis-Associated Genes	BRAD	v1.0	227MB	222.25MB	Roche;reads;Illumina
Boechera_stricta	Eukaryota	Viridiplantae	Streptophyta	Magnoliopsida	Brassicales	Brassicaceae	Boechera	2017 Apr 3	Nat Ecol Evol	10.1038/s41559-017-0119	Young inversion with multiple linked QTLs under selection in a hybrid zone	JGI	v1.2	None	None	Illumina;454
Boehmeria_nivea	Eukaryota	Viridiplantae	Streptophyta	Magnoliopsida	Rosales	Urticaceae	Boehmeria	2021 Aug	Plant J	10.1111/tpj.15346	Genomic analyses provide comprehensive insights into the domestication of bast fiber crop ramie (Boehmeria nivea).	Figshare	v1.0	None	341.9MB	Illumina;Nanopore;Hi-C
Bombax_ceiba	Eukaryota	Viridiplantae	Streptophyta	Magnoliopsida	Malvales	Malvaceae	Bombax	2024 May 13	Plant Commun	10.1016/j.xplc.2024.100832	High-quality genomes of Bombax ceiba and Ceiba pentandra provide insights into evolution of Malvaceae species and differentiation of natural fiber.	Figshare	v1.0	786.58MB	783.56MB	Illumina;Hi-C;PacBio
Bonia_amplexicaulis	Eukaryota	Viridiplantae	Streptophyta	Magnoliopsida	Poales	Poaceae	Bonia	2024 Apr	Nat Genet	10.1038/s41588-024-01683-0	Genome assemblies of 11 bamboo species highlight diversification induced by dynamic subgenome dominance.	CoGe	v2.0	0.87GB	850.46MB	Illumina;ONT;Hi-C
Bothriochloa_decipiens	Eukaryota	Viridiplantae	Streptophyta	Magnoliopsida	Poales	Poaceae	Bothriochloa	2022 Dec 28	Gigascience	10.1093/gigascience/giad034	Genome assembly of an Australian native grass species reveals a recent whole-genome duplication and biased gene retention of genes involved in stress response.	GigaDB	v1.0	1.218GB	1.25GB	10X;Chicago;Hi-C
Bougainvillea_x_buttiana	Eukaryota	Viridiplantae	Streptophyta	Magnoliopsida	Caryophyllales	Nyctaginaceae	Bougainvillea	2023 Jun 13	Hortic Res	10.1093/hr/uhad124	A high-quality Bougainvillea genome provides new insights into the evolutionary history and pigment biosynthetic pathways in the Caryophyllales.	CNSA	v1.0	5065.6MB	5098.9MB	Illumina;Pacbio;HI-C
Brachypodium_distachyon	Eukaryota	Viridiplantae	Streptophyta	Magnoliopsida	Poales	Poaceae	Brachypodium	2010 Feb 11	Nature	10.1038/nature08747	Genome sequencing and analysis of the model grass Brachypodium distachyon	JGI	v3.1	None	272MB	Illumina
Brachypodium_hybridum	Eukaryota	Viridiplantae	Streptophyta	Magnoliopsida	Poales	Poaceae	Brachypodium	2020 Jul 29	Nat Commun	10.1038/s41467-020-17302-5	Gradual polyploid genome evolution revealed by pan-genomic analysis of Brachypodium hybridum and its diploid progenitors	JGI	v1.1	None	504MB	Illumina;PacBio
Brachypodium_stace	Eukaryota	Viridiplantae	Streptophyta	Magnoliopsida	Poales	Poaceae	Brachypodium	2020 Jul 29	Nat Commun	10.1038/s41467-020-17302-5	Gradual polyploid genome evolution revealed by pan-genomic analysis of Brachypodium hybridum and its diploid progenitors	JGI	v1.1	None	231.5MB	Illumina;PacBio
Brachypodium_sylvaticum	Eukaryota	Viridiplantae	Streptophyta	Magnoliopsida	Poales	Poaceae	Brachypodium	2023 Dec 29	G3 (Bethesda)	10.1093/g3journal/jkad245	The reference genome and abiotic stress responses of the model perennial grass Brachypodium sylvaticum.	JGI	v1.1	None	358.28MB	Illumina;PacBio
Brasenia_schreberi	Eukaryota	Viridiplantae	Streptophyta	Magnoliopsida	Nymphaeales	Cabombaceae	Brasenia	2022 Nov 5	Nat Commun	10.1038/s41467-022-34491-3	Chromosome-level genome assembly of bunching onion illuminates genome evolution and flavor formation in Allium cropsChromosome-level genome assembly of bunching onion illuminates genome evolution and flavor formation in Allium crops	CNSA	v1.0	11.97GB	11.27GB	PacBio;Hi-C
Brassica_carinata	Eukaryota	Viridiplantae	Streptophyta	Magnoliopsida	Brassicales	Brassicaceae	Brassica	2021 May 27	Plant Physiol	10.1093/plphys/kiab048	Brassica carinata genome characterization clarifies U triangle model of evolution and polyploidy in Brassica	NCBI	v1.0	None	1086MB	Illumina;Hi-C;Nanopore
Brassica_gravinae	Eukaryota	Viridiplantae	Streptophyta	Magnoliopsida	Brassicales	Brassicaceae	Brassica	2023 Nov	Plant Cell Environ	10.1111/pce.14662	A genomic panel for studying C3-C4 intermediate photosynthesis in the Brassiceae tribe.	Figshare	v1.0	562.758MB	448.675MB	Nanopore;PacBio
Brassica_juncea	Eukaryota	Viridiplantae	Streptophyta	Magnoliopsida	Brassicales	Brassicaceae	Brassica	2016 Oct	Nat Genet	10.1038/ng.3657	The genome sequence of allopolyploid Brassica juncea and analysis of differential homoeolog gene expression influencing selection	BRAD	v1.5	922MB	955MB	Illumina;PacBio
Brassica_napus	Eukaryota	Viridiplantae	Streptophyta	Magnoliopsida	Brassicales	Brassicaceae	Brassica	2020 Jan	Nat Plants	10.1038/s41477-019-0577-7	Eight high-quality genomes reveal pan-genome architecture and ecotype differentiation of Brassica napus.	BnPIR	v5.0	1132MB	1007MB	BioNano;Illumina;Hi-C;PacBio
Brassica_nigra	Eukaryota	Viridiplantae	Streptophyta	Magnoliopsida	Brassicales	Brassicaceae	Brassica	2023 Jan	Plant J	10.1111/tpj.16043	Sinapis genomes provide insights into whole-genome triplication (WGT) and divergence patterns within tribe Brassiceae.	Figshare	San_v1.1	560MB	519.23MB	Illumina;Hi-C;PacBio
Brassica_oleracea	Eukaryota	Viridiplantae	Streptophyta	Magnoliopsida	Brassicales	Brassicaceae	Brassica	2014 May 23	Nat Commun	10.1038/ncomms4930	The Brassica oleracea genome reveals the asymmetrical evolution of polyploid genomes	BRAD	v2.0	630MB	516.6MB	Illumina;R0che454;Sanger
Brassica_rapa	Eukaryota	Viridiplantae	Streptophyta	Magnoliopsida	Brassicales	Brassicaceae	Brassica	2011 Aug 28	Nat Genet	10.1038/ng.919	The genome of the mesopolyploid crop species Brassica rapa	BRAD	v3.0	None	None	None
Brassica_repanda	Eukaryota	Viridiplantae	Streptophyta	Magnoliopsida	Brassicales	Brassicaceae	Brassica	2023 Nov	Plant Cell Environ	10.1111/pce.14662	A genomic panel for studying C3-C4 intermediate photosynthesis in the Brassiceae tribe.	Figshare	v1.0	679.863MB	616.556MB	Nanopore;PacBio
Brassica_tournefortii	Eukaryota	Viridiplantae	Streptophyta	Magnoliopsida	Brassicales	Brassicaceae	Brassica	2023 Nov	Plant Cell Environ	10.1111/pce.14662	A genomic panel for studying C3-C4 intermediate photosynthesis in the Brassiceae tribe.	Figshare	v1.0	273.443MB	271.107MB	Nanopore;PacBio
Bretschneidera_sinensis	Eukaryota	Viridiplantae	Streptophyta	Magnoliopsida	Brassicales	Akaniaceae	Bretschneidera	2022 Jun 14	Gigascience	10.1093/gigascience/giac050	Genomes and demographic histories of the endangered Bretschneidera sinensis (Akaniaceae).	Figshare	v1.0	1206.79MB	1213.76MB	Illumina;Hi-C;PacBio
Bromus_tectorum	Eukaryota	Viridiplantae	Streptophyta	Magnoliopsida	Poales	Poaceae	Bromus	2023 Mar 27	Commun Biol	10.1038/s42003-023-04620-9	Preadapted to adapt: underpinnings of adaptive plasticity revealed by the downy brome genome.	CoGe	v1.0	None	2.482GB	Illumina;PacBio;HI-C
Bruguiera_sexangula	Eukaryota	Viridiplantae	Streptophyta	Magnoliopsida	Malpighiales	Rhizophoraceae	Bruguiera	2022 Feb 4	Genome Biol Evol	10.1093/gbe/evac025	De Novo Reference Assembly of the Upriver Orange Mangrove (Bruguiera sexangula) Genome	Figshare	v1.0	259MB	260MB	Illumina;HiSeq
Buddleja_alternifolia	Eukaryota	Viridiplantae	Streptophyta	Magnoliopsida	Lamiales	Scrophulariaceae	Buddleja	2021 Nov	New Phytol	10.1111/nph.17637	Genome-wide analysis of butterfly bush (Buddleja alternifolia) in three uplands provides insights into biogeography, demography and speciation.	NCBI	v1.0	None	853.754563MB	PacBio;Hi-C;Illumina
Buxus_austroyunnanensis	Eukaryota	Viridiplantae	Streptophyta	Magnoliopsida	Buxales	Buxaceae	Buxus	2022 Oct 4	BMC Biol	10.1186/s12915-022-01420-1	A high-quality Buxus austro-yunnanensis (Buxales) genome provides new insights into karyotype evolution in early eudicots	NGDC	v1.0	663.9MB	637.31MB	Illumina;Hi-C;Nanopore
Buxus_sinica	Eukaryota	Viridiplantae	Streptophyta	Magnoliopsida	Buxales	Buxaceae	Buxus	2022 Feb 2	Nat Commun	10.1038/s41467-022-28312-w	Buxus and Tetracentron genomes help resolve eudicot genome history	DRYAD	v1.0	850MB	764MB	Hi-C;PacBio;Illumina
Cajanus_cajan	Eukaryota	Viridiplantae	Streptophyta	Magnoliopsida	Fabales	Fabaceae	Cajanus	2022 Dec	J Adv Res	10.1016/j.jare.2021.10.009	Chromosome-length genome assemblies of six legume species provide insights into genome organization, evolution, and agronomic traits for crop improvement.	Legumepedia	v1.1	None	594.8MB	Illumina;Hi-C
Calamus_simplicifolius	Eukaryota	Viridiplantae	Streptophyta	Magnoliopsida	Arecales	Arecaceae	Calamus	2018 Sep 1	Gigascience	10.1093/gigascience/giy097	The chromosome-level genome assemblies of two rattans (Calamus simplicifolius and Daemonorops jenkinsiana)	GigaDB	v1.0	None	1960MB	Hi-C;PacBio;Illumina
Callicarpa_americana	Eukaryota	Viridiplantae	Streptophyta	Magnoliopsida	Lamiales	Lamiaceae	Callicarpa	2020 Sep 1	Gigascience	10.1093/gigascience/giaa093	Generation of a chromosome-scale genome assembly of the insect-repellent terpenoid-producing Lamiaceae species, Callicarpa americana.	GigaDB	v1.0	538MB	506.362408MB	PacBio;Hi-C;Illumina
Calohypnum_plumiforme	Eukaryota	Viridiplantae	Streptophyta	Bryopsida	Hypnales	Hypnaceae	Calohypnum	2020 Jun 2	Proc Natl Acad Sci U S A	10.1073/pnas.1914373117	Genomic evidence for convergent evolution of gene clusters for momilactone biosynthesis in land plants.	NGDC	v1.0	434MB	335MB	Illumina;PacBio
Calotropis_gigantea	Eukaryota	Viridiplantae	Streptophyta	Magnoliopsida	Gentianales	Apocynaceae	Calotropis	2018 Feb 2	G3 (Bethesda)	10.1534/g3.117.300331	Genome Assembly and Annotation of the Medicinal Plant Calotropis gigantea, a Producer of Anti-Cancer and Anti-Malarial Cardenolides	DRYAD	v1.0	225MB	157.284427MB	Illumina
Camelina_sativa	Eukaryota	Viridiplantae	Streptophyta	Magnoliopsida	Brassicales	Brassicaceae	Camelina	2014 Apr 23	Nat Commun	10.1038/ncomms4706	The emerging biofuel crop Camelina sativa retains a highly undifferentiated hexaploid genome structure	Ensembl Plants	v1.0	785MB	641.45MB	Illumina;454
Camellia_chekiangoleosa	Eukaryota	Viridiplantae	Streptophyta	Magnoliopsida	Ericales	Theaceae	Camellia	2022 Jan 18	Hortic Res	10.1093/hr/uhab083	The reference genome of Camellia chekiangoleosa provides insights into Camellia evolution and tea oil biosynthesis.	NGDC	v1.0	None	2730MB	PacBio;Hi-C;Illumina
Camellia_crapnelliana	Eukaryota	Viridiplantae	Streptophyta	Magnoliopsida	Ericales	Theaceae	Camellia	2024 Jun 7	Sci Data	10.1038/s41597-024-03459-x	Chromosome-scale genome assembly of oil-tea tree Camellia crapnelliana.	NGDC	v1.0	3055MB	2940MB	PacBio;Hi-C;Illumina
Camellia_oleifera	Eukaryota	Viridiplantae	Streptophyta	Magnoliopsida	Ericales	Theaceae	Camellia	2022 Jan 10	Genome Biol	10.1186/s13059-021-02599-2	The genome of oil-Camellia and population genomics analysis provide insights into seed oil domestication	Zenodo	v1.0	2890MB	2950MB	BioNano，Illumina;Hi-C
Camellia_sinensis	Eukaryota	Viridiplantae	Streptophyta	Magnoliopsida	Ericales	Theaceae	Camellia	2019 Jul 15	Sci Data	10.1038/s41597-019-0127-1	The tea plant reference genome and improved gene annotation using long-read and paired-end sequencing data.	NCBI	v1.0	2930MB	2900MB	Illumina
Camptotheca_acuminata	Eukaryota	Viridiplantae	Streptophyta	Magnoliopsida	Cornales	Nyssaceae	Camptotheca	2021 Jun 10	Nat Commun	10.1038/s41467-021-23872-9	A chromosome-level Camptotheca acuminata genome assembly provides insights into the evolutionary origin of camptothecin biosynthesis.	Figshare	v2.4	404.95MB	414.95MB	Illumina;Pacbio;HI-C
Capparis_spinosa	Eukaryota	Viridiplantae	Streptophyta	Magnoliopsida	Brassicales	Capparaceae	Capparis	2022 Oct 30	Gigascience	10.1093/gigascience/giac106	The Capparis spinosa var. herbacea genome provides the first genomic instrument for a diversity and evolution study of the Capparaceae family.	NGDC	v1.0	245.97MB	274.53MB	Illumina;Hi-C;PacBio
Capsella_grandiflora	Eukaryota	Viridiplantae	Streptophyta	Magnoliopsida	Brassicales	Brassicaceae	Capsella	2013 Jul	Nat Genet	10.1038/ng.2669	The Capsella rubella genome and the genomic consequences of rapid mating system evolution	JGI	v1.1	None	112.3MB	Sanger;Illumina
Capsella_rubella	Eukaryota	Viridiplantae	Streptophyta	Magnoliopsida	Brassicales	Brassicaceae	Capsella	2013 Jul	Nat Genet	10.1038/ng.2669	The Capsella rubella genome and the genomic consequences of rapid mating system evolution	NCBI	v1.0	None	134.8MB	Sanger;Illumina
Capsicum_annuum	Eukaryota	Viridiplantae	Streptophyta	Magnoliopsida	Solanales	Solanaceae	Capsicum	2022 Mar 25	BMC Genom Data	10.1186/s12863-022-01039-9	Whole-genome resequencing reveals genomic footprints of Italian sweet and hot pepper heirlooms giving insight into genes underlying key agronomic and qualitative traits.	Figshare	v1.0	3563.52MB	3072MB	Illumina
Capsicum_baccatum	Eukaryota	Viridiplantae	Streptophyta	Magnoliopsida	Solanales	Solanaceae	Capsicum	2017 Nov 1	Genome Biol	10.1186/s13059-017-1341-9	New reference genome sequences of hot pepper reveal the massive evolution of plant disease-resistance genes by retroduplication	NCBI	v2.0	3993.6MB	3276MB	Illumina
Capsicum_chinense	Eukaryota	Viridiplantae	Streptophyta	Magnoliopsida	Solanales	Solanaceae	Capsicum	2017 Nov 1	Genome Biol	10.1186/s13059-017-1341-9	New reference genome sequences of hot pepper reveal the massive evolution of plant disease-resistance genes by retroduplication	NCBI	v2.0	3276MB	3072MB	Illumina
Capsicum_pubescens	Eukaryota	Viridiplantae	Streptophyta	Magnoliopsida	Solanales	Solanaceae	Capsicum	2023 Sep 7	Nat Commun	10.1038/s41467-023-41251-4	Genomes of cultivated and wild Capsicum species provide insights into pepper domestication and population differentiation	Pepper genome Data	v1.0	None	853.5MB	Illumina;Hi-C;PacBio
Caragana_lidou	Eukaryota	Viridiplantae	Streptophyta	Magnoliopsida	Fabales	Fabaceae	Hologalegina	2024 Jun 1	DNA Res	10.1093/dnares/dsae011	Chromosome-level genome assembly and characterization of the Calophaca sinica genome.	Figshare	v1.0	1090MB	1060MB	Illumina;Hi-C;Nanopore
Cardamine_enshiensis	Eukaryota	Viridiplantae	Streptophyta	Magnoliopsida	Brassicales	Brassicaceae	Cardamine	2021 Aug 10	Cell Discov	10.1038/s41421-021-00286-x	The Cardamine enshiensis genome reveals whole genome duplication and insight into selenium hyperaccumulation and tolerance	NGDC	v1.0	481.37MB	443.46MB	Illumina;Hi-C;PacBio
Cardamine_hirsuta	Eukaryota	Viridiplantae	Streptophyta	Magnoliopsida	Brassicales	Brassicaceae	Cardamine	2016 Oct 31	Nat Plants	10.1038/nplants.2016.167	The Cardamine hirsuta genome offers insight into the evolution of morphological diversity.	Cardamine hirsuta Genetic and genomic	v1.0	225MB	198MB	Illumina
Carex_cristatella	Eukaryota	Viridiplantae	Streptophyta	Magnoliopsida	Poales	Cyperaceae	Carex	2022 Sep 30	G3 (Bethesda)	10.1093/g3journal/jkac211	Chromosome scale genome assemblies and annotations for Poales species Carex cristatella, Carex scoparia, Juncus effusus and Juncus inflexus.	DRYAD	v1.0	317.3MB	301.638393MB	Illumina;Hi-C;Nanopore
Carex_littledalei	Eukaryota	Viridiplantae	Streptophyta	Magnoliopsida	Poales	Cyperaceae	Carex	2020 Jun 11	Sci Data	10.1038/s41597-020-0518-3	Genome Sequence of Kobresia Littledalei, the First Chromosome-Level Genome in the Family Cyperaceae.	NCBI	v1.0	415.24MB	373.85MB	Hi-C;PacBio;Illumina
Carex_scoparia	Eukaryota	Viridiplantae	Streptophyta	Magnoliopsida	Poales	Cyperaceae	Carex	2022 Sep 30	G3 (Bethesda)	10.1093/g3journal/jkac211	Chromosome scale genome assemblies and annotations for Poales species Carex cristatella, Carex scoparia, Juncus effusus and Juncus inflexus.	DRYAD	v1.0	294.5MB	298.037631MB	Illumina;Hi-C;Nanopore
Carica_papaya	Eukaryota	Viridiplantae	Streptophyta	Magnoliopsida	Brassicales	Caricaceae	Carica	2022 May	Nat Genet	10.1038/s41588-022-01068-1	SunUp and Sunset genomes revealed impact of particle bombardment mediated transformation and domestication history in papaya.	NGDC	v0.4	None	351.5MB	Illumina;Hi-C;PacBio
Carnegiea_gigantea	Eukaryota	Viridiplantae	Streptophyta	Magnoliopsida	Caryophyllales	Cactaceae	Carnegiea	2017 Nov 7	Proc Natl Acad Sci U S A	10.1073/pnas.1706367114	Extensive gene tree discordance and hemiplasy shaped the genomes of North American columnar cacti	DRYAD	v1.0	1302MB	980.3MB	Illuminam
Carpinus_fangiana	Eukaryota	Viridiplantae	Streptophyta	Magnoliopsida	Fagales	Betulaceae	Carpinus	2020 Jan 21	Sci Data	10.1038/s41597-020-0370-5	A chromosome-level reference genome of the hornbeam, Carpinus fangiana	NCBI	v1.0	396.74MB	386.19MB	Illumina;Hi-c
Carpinus_viminea	Eukaryota	Viridiplantae	Streptophyta	Magnoliopsida	Fagales	Betulaceae	Carpinus	2022 Apr 13	Nat Commun	10.1038/s41467-022-29643-4	Genomic evidence for homoploid hybrid speciation between ancestors of two different genera	Figshare	v1.0	None	372.7MB	Illumina;Nanopore;Hi-C
Carrichtera_annua	Eukaryota	Viridiplantae	Streptophyta	Magnoliopsida	Brassicales	Brassicaceae	Carrichtera	2023 Nov	Plant Cell Environ	10.1111/pce.14662	A genomic panel for studying C3-C4 intermediate photosynthesis in the Brassiceae tribe.	Figshare	v1.0	443.79MB	483MB	Nanopore;PacBio
Carthamus_tinctorius	Eukaryota	Viridiplantae	Streptophyta	Magnoliopsida	Asterales	Asteraceae	Carthamus	2021 Sep	Plant Biotechnol J	10.1111/pbi.13586	The chromosome cale reference genome of safflower (Carthamus tinctorius) provides insights into linoleic acid and flavonoid biosynthesis	Carthamus tinctorius Database	v1.0	1198.08MB	1095.68MB	Illumina;Hi-C;PacBio
Carya_cathayensis	Eukaryota	Viridiplantae	Streptophyta	Magnoliopsida	Fagales	Juglandaceae	Carya	2019 May 1	Gigascience	10.1093/gigascience/giz036	The genomes of pecan and Chinese hickory provide insights into Carya evolution and nut nutrition.	GigaDB	v1.0	721.33MB	706.43MB	Illumina;PacBio
Carya_illinoinensis	Eukaryota	Viridiplantae	Streptophyta	Magnoliopsida	Fagales	Juglandaceae	Carya	2021 Sep 24	Plant Commun	10.1016/j.xplc.2021.100247	Chromosome-scale assembly reveals asymmetric paleo-subgenome evolution and targets for the acceleration of fungal resistance breeding in the nut crop, pecan.	NCBI	v1.0	691.28MB	636.41MB	Illumina;Hi-C
Castanea_crenata	Eukaryota	Viridiplantae	Streptophyta	Magnoliopsida	Fagales	Fagaceae	Castanea	2022 Nov 28	Front Plant Sci	10.3389/fpls.2022.1049253	Chromosome-level genome assembly provides new insights into Japanese chestnut (Castanea crenata) genomes.	Figshare	v1.0	None	718.3MB	Hi-C;Illumina
Castanea_mollissima	Eukaryota	Viridiplantae	Streptophyta	Magnoliopsida	Fagales	Fagaceae	Castanea	2019 Sep 1	Gigascience	10.1093/gigascience/giz112	Hybrid de novo genome assembly of Chinese chestnut (Castanea mollissima)	NCBI	v1.0	772MB	785.53MB	Illumina;PacBio;454;Sanger
Castanopsis_hystrix	Eukaryota	Viridiplantae	Streptophyta	Magnoliopsida	Fagales	Fagaceae	Castanopsis	2023 Apr 25	Front Plant Sci	10.3389/fpls.2023.1174972	A chromosome-scale genome assembly of Castanopsis hystrix provides new insights into the evolution and adaptation of Fagaceae species.	NGDC	v1.0	897.51MB	882MB	Illumina;PacBio;Hi-C
Castanopsis_tibetana	Eukaryota	Viridiplantae	Streptophyta	Magnoliopsida	Fagales	Fagaceae	Castanopsis	2022 Apr	Mol Ecol Resour	10.1111/1755-0998.13539	Chromosome-scale genome assembly of Castanopsis tibetana provides a powerful comparative framework to study the evolution and adaptation of Fagaceae trees	CNGBdb	v1.0	None	878.642082MB	Illumina;Hi-C
Catharanthus_roseus	Eukaryota	Viridiplantae	Streptophyta	Magnoliopsida	Gentianales	Apocynaceae	Catharanthus	2023 Nov 13	Plant Commun	10.1016/j.xplc.2023.100661	A near-complete genome assembly of Catharanthus roseus and insights into the biosynthesis of vinblastine and its high susceptibility to Huanglongbing pathogen.	Figshare	v1.0	None	561.7MB	PacBio;Hi-C;Illumina
Cenchrus_americanus	Eukaryota	Viridiplantae	Streptophyta	Magnoliopsida	Poales	Poaceae	Cenchrus	2023 May 2	G3 (Bethesda)	10.1093/g3journal/jkad051	An improved assembly of the pearl millet reference genome using Oxford Nanopore long reads and optical mapping.	European Nucleotide Archive	v1.0	1.76GB	1.99GB	Illumina;ONT;BioNano
Cenchrus_fungigraminus	Eukaryota	Viridiplantae	Streptophyta	Magnoliopsida	Poales	Poaceae	Cenchrus	2023 Sep 11	Plant Commun	10.1016/j.xplc.2023.100633	A near-complete genome assembly of the allotetrapolyploid Cenchrus fungigraminus (JUJUNCAO) provides insights into its evolution and C4 photosynthesis.	NGDC	v1.0	2.09GB	2.13GB	Illumina;PacBio;HI-C
Cenchrus_macrourus	Eukaryota	Viridiplantae	Streptophyta	Magnoliopsida	Poales	Poaceae	Cenchrus	2023 Sep 11	Plant Commun	10.1016/j.xplc.2023.100633	A near-complete genome assembly of the allotetrapolyploid Cenchrus fungigraminus (JUJUNCAO) provides insights into its evolution and C4 photosynthesis.	NGDC	v1.0	2181.12MB	2037.76MB	Illumina;Hi-C;PacBio
Cenchrus_purpureus	Eukaryota	Viridiplantae	Streptophyta	Magnoliopsida	Poales	Poaceae	Cenchrus	2021 Feb	Mol Ecol Resour	10.1111/1755-0998.13271	The elephant grass (Cenchrus purpureus) genome provides insights into anthocyanidin accumulation and fast growth	NGDC	v1.0	None	1.90GB	Illumina;ONT;Hi-C
Cephalotus_follicularis	Eukaryota	Viridiplantae	Streptophyta	Magnoliopsida	Oxalidales	Cephalotaceae	Cephalotus	2017 Feb 6	Nat Ecol Evol	10.1038/s41559-016-0059	Genome of the pitcher plant Cephalotus reveals genetic changes associated with carnivory	NCBI	v1.0	None	None	Illumina;PacBio
Cerasus_kanzakura	Eukaryota	Viridiplantae	Streptophyta	Magnoliopsida	Rosales	Rosaceae	Prunus	2021 Oct 11	DNA Res	10.1093/dnares/dsab026	Genome sequencing and analysis of two early-flowering cherry (Cerasus x kanzakura) varieties, kawazu-zakura and Atami-zakura	GDR	v1.0	262.2MB	267.4MB	Illumina;PacBio
Cerasus_serrulata	Eukaryota	Viridiplantae	Streptophyta	Magnoliopsida	Rosales	Rosaceae	Prunus	2020 Oct 17	Hortic Res	10.1038/s41438-020-00382-1	The genome of Chinese flowering cherry (Cerasus serrulata) provides new insights into Cerasus species	Figshare	v1.0	256.65MB	265.38MB	Illumina;Hi-C;Nanopore
Ceratophyllum_demersum	Eukaryota	Viridiplantae	Streptophyta	Magnoliopsida	Ceratophyllales	Ceratophyllaceae	Ceratophyllum	2020 Mar	Nat Plants	10.1038/s41477-020-0594-6	Prickly waterlily and rigid hornwort genomes shed light on early angiosperm evolution	CoGe	v1.0	777.2MB	733.3MB	Illumina;Hi-C;Nanopore
Ceratopteris_richardii	Eukaryota	Viridiplantae	Streptophyta	Polypodiopsida	Polypodiales	Pteridaceae	Ceratopteris	2022 Sep	Nat Plants	10.1038/s41477-022-01226-7	Dynamic genome evolution in a model fern.	NCBI	v1.0	None	7.5GB	PacBio
Cercis_canadensis	Eukaryota	Viridiplantae	Streptophyta	Magnoliopsida	Fabales	Fabaceae	Cercis	2018 Jul 13	Science	10.1126/science.aat1743	Phylogenomics reveals multiple losses of nitrogen-fixing root nodule symbiosis.	GigaDB	v1.0	None	301MB	Illumina
Ceriops_tagal	Eukaryota	Viridiplantae	Streptophyta	Magnoliopsida	Malpighiales	Rhizophoraceae	Ceriops	2022 Sep	Plant Genome	10.1002/tpg2.20217	Chromosome-level genome assembly of Indian mangrove (Ceriops tagal) revealed a genome-wide duplication event predating the divergence of Rhizophoraceae mangrove species.	National Omics Center	v1.0	236MB	231MB	Illumina;PacBio;Hi-C
Chamaecrista_fasciculata	Eukaryota	Viridiplantae	Streptophyta	Magnoliopsida	Fabales	Fabaceae	Chamaecrista	2018 Jul 13	Science	10.1126/science.aat1743	Phylogenomics reveals multiple losses of nitrogen-fixing root nodule symbiosis.	GigaDB	v1.0	None	550MB	Illumina
Chara_braunii	Eukaryota	Viridiplantae	Streptophyta	Charophyceae	Charales	Characeae	Chara	2018 Jul 12	Cell	10.1016/j.cell.2018.06.033	The Chara Genome: Secondary Complexity and Implications for Plant Terrestrialization.	NCBI	v1.0	None	1.8GB	Illumina
Chenopodium_pallidicaule	Eukaryota	Viridiplantae	Streptophyta	Magnoliopsida	Caryophyllales	Chenopodiaceae	Chenopodium	2019 Nov 8	Appl Plant Sci	10.1002/aps3.11300	The genome of Chenopodium pallidicaule: An emerging Andean super grain	CoGe	v4.0	None	363MB	Hi-C;PacBio;Illumina
Chenopodium_quinoa	Eukaryota	Viridiplantae	Streptophyta	Magnoliopsida	Caryophyllales	Chenopodiaceae	Chenopodium	2017 Nov	Cell Res	10.1038/cr.2017.124	A high-quality genome assembly of quinoa provides insights into the molecular basis of salt bladder-based salinity tolerance and the exceptional nutritional value	JGI	v1.0	1482MB	1337MB	PacBio;Illumina
Chenopodium_suecicum	Eukaryota	Viridiplantae	Streptophyta	Magnoliopsida	Caryophyllales	Chenopodiaceae	Chenopodium	2023 Dec 13	Commun Biol	10.1038/s42003-023-05613-4	A chromosome-scale assembly of the quinoa genome provides insights into the structure and dynamics of its subgenomes.	DRYAD	v1.0	1450MB	1326.337151MB	Hi-C;PacBio;Illumina
Chenopodium_watsonii	Eukaryota	Viridiplantae	Streptophyta	Magnoliopsida	Caryophyllales	Chenopodiaceae	Chenopodium	2023 Sep	Plant Genome	10.1002/tpg2.20349	A chromosome-scale reference of Chenopodium watsonii helps elucidate relationships within the North American A-genome Chenopodium species and with quinoa.	CoGe	v1.0	645.48MB	547.76MB	Hi-C;PacBio;Illumina;Nanopore
Chimonanthus_salicifolius	Eukaryota	Viridiplantae	Streptophyta	Magnoliopsida	Laurales	Calycanthaceae	Chimonanthus	2020 Aug	Plant J	10.1111/tpj.14874	The Chimonanthus Salicifolius Genome Provides Insight Into Magnoliid Evolution and Flavonoid Biosynthesis.	XUEHUI HUANG LAB	v1.0	810MB	835.5MB	Illumina;PacBio;10 ×;Genomics;Hi-C
Chiococca_alba	Eukaryota	Viridiplantae	Streptophyta	Magnoliopsida	Gentianales	Rubiaceae	Chiococca	2020 Jun 1	DNA Res	10.1093/dnares/dsaa013	Genome assembly of Chiococca alba uncovers key enzymes involved in the biosynthesis of unusual terpenoids.	DRYAD	v1.0	567MB	656MB	Illumina
Chlamydomonas_eustigma	Eukaryota	Viridiplantae	Chlorophyta	Chlorophyceae	Chlamydomonadales	Chlamydomonadaceae	Chlamydomonas	2017 Sep 26	Proc Natl Acad Sci U S A	10.1073/pnas.1707072114	Acidophilic green algal genome provides insights into adaptation to an acidic environment	JGI	v1.0	130MB	66.6MB	454;Illumina
Chlamydomonas_reinhardtii	Eukaryota	Viridiplantae	Chlorophyta	Chlorophyceae	Chlamydomonadales	Chlamydomonadaceae	Chlamydomonas	2007 Oct 12	Science	10.1126/science.1143609	The Chlamydomonas Genome Reveals the Evolution of Key Animal and Plant Functions	JGI	v1.0	None	None	None
Chlamydomonas_schloesseri	Eukaryota	Viridiplantae	Chlorophyta	Chlorophyceae	Chlamydomonadales	Chlamydomonadaceae	Chlamydomonas	2021 May 31	Plant Cell	10.1093/plcell/koab026	Comparative genomics of Chlamydomonas	NCBI	v1.0	None	130.2MB	PacBio
Chlamydomonas_sp	Eukaryota	Viridiplantae	Chlorophyta	Chlorophyceae	Chlamydomonadales	Chlamydomonadaceae	Chlamydomonas	2021 Jan 20	iScience	10.1016/j.isci.2021.102084	Draft genome sequence of the Antarctic green alga Chlamydomonas sp. UWO241.	NCBI	v1.0	None	211.6MB	Illumina;PacBio
Chloranthus_sessilifolius	Eukaryota	Viridiplantae	Streptophyta	Magnoliopsida	Chloranthales	Chloranthaceae	Chloranthus	2021 Nov 26	Nat Commun	10.1038/s41467-021-26931-3	The Chloranthus sessilifolius genome provides insight into early diversification of angiosperms	Github	v1.0	2232.26MB	2168.73MB	Illumina;ONT;Hi-C
Chloranthus_spicatus	Eukaryota	Viridiplantae	Streptophyta	Magnoliopsida	Chloranthales	Chloranthaceae	Chloranthus	2021 Nov 26	Nat Commun	10.1038/s41467-021-26922-4	Chloranthus genome provides insights into the early diversification of angiosperms	NGDC	v1.0	2.97GB	2964.14MB	Illumina;ONT;Hi-C
Chlorella_variabilis	Eukaryota	Viridiplantae	Chlorophyta	Trebouxiophyceae	Chlorellales	Chlorellaceae	Chlorella	2010 Sep	Plant Cell	10.1105/tpc.110.076406	The Chlorella variabilis NC64A Genome Reveals Adaptation to Photosymbiosis, Coevolution with Viruses, and Cryptic Sex	NCBI	v1.0	None	46.2MB	None
Chlorokybus_atmophyticus	Eukaryota	Viridiplantae	Streptophyta	Chlorokybophyceae	Chlorokybales	Chlorokybaceae	Chlorokybus	2020 Feb	Nat Plants	10.1038/s41477-019-0560-3	Genomes of early-diverging streptophyte algae shed light on plant terrestrialization	CNSA	v1.0	85MB	74.3MB	Illumina
Chloropicon_primus	Eukaryota	Viridiplantae	Chlorophyta	Chloropicophyceae	Chloropicales	Chloropicaceae	Chloropicon	2019 Sep 6	Nat Commun	10.1038/s41467-019-12014-x	A streamlined and predominantly diploid genome in the tiny marine green alga Chloropicon primus	NCBI	v1.0	45MB	17.4GB	Illumina;PacBio
Chondrus_crispus	Eukaryota	Rhodophyta	Florideophyceae	Rhodymeniophycidae	Gigartinales	Gigartinaceae	Chondrus	2013 Mar 26	Proc Natl Acad Sci U S A	10.1073/pnas.1221259110	Genome structure and metabolic features in the red seaweed Chondrus crispus shed light on evolution of the Archaeplastida	Ensembl Plants	v1.0	None	105MB	None
Chromochloris_zofingiensis	Eukaryota	Viridiplantae	Chlorophyta	Chlorophyceae	Sphaeropleales	Chromochloridaceae	Chromochloris	2017 May 23	Proc Natl Acad Sci U S A	10.1073/pnas.1619928114	Chromosome-level genome assembly and transcriptome of the green alga Chromochloris zofingiensis illuminates astaxanthin production	JGI	v1.0	None	58MB	Illumina
Chrysanthemum_indicum	Eukaryota	Viridiplantae	Streptophyta	Magnoliopsida	Asterales	Asteraceae	Chrysanthemum	2024 Feb 27	Cell Rep	10.1016/j.celrep.2024.113725	Genomic insights into the evolution of flavonoid biosynthesis and O-methyltransferase and glucosyltransferase in Chrysanthemum indicum.	Figshare	v1.0	3184.64MB	3143.68MB	Illumina;Hi-C;Nanopore
Chrysanthemum_makinoi	Eukaryota	Viridiplantae	Streptophyta	Magnoliopsida	Asterales	Asteraceae	Chrysanthemum	2022 Jan 4	G3 (Bethesda)	10.1093/g3journal/jkab358	De novo whole-genome assembly of Chrysanthemum makinoi, a key wild chrysanthemum.	Chrysanthemum Genome	v1.0	3317.76MB	3174.4MB	Illumina;Hi-C;Nanopore;PacBio
Chrysanthemum_nankingense	Eukaryota	Viridiplantae	Streptophyta	Magnoliopsida	Asterales	Asteraceae	Chrysanthemum	2018 Dec 3	Mol Plant	10.1016/j.molp.2018.10.003	The Chrysanthemum nankingense Genome Provides Insights into the Evolution and Diversification of Chrysanthemum Flowers and Medicinal Traits	Chrysanthemum Genome	v2.0	3519.41MB	2590.72MB	Illumina;Nanopore;PacBio
Chrysanthemum_x_morifolium	Eukaryota	Viridiplantae	Streptophyta	Magnoliopsida	Asterales	Asteraceae	Chrysanthemum	2023 Apr 11	Nat Commun	10.1038/s41467-023-37730-3	Analyses of a chromosome-scale genome assembly reveal the origin and evolution of cultivated chrysanthemum.	Figshare	v1.0	3164.13MB	2938.88MB	Illumina;Hi-C;PacBio
Cicer_arietinum	Eukaryota	Viridiplantae	Streptophyta	Magnoliopsida	Fabales	Fabaceae	Cicer	2015 Aug 11	Sci Rep	10.1038/srep12806	An advanced draft genome assembly of a desi type chickpea (Cicer arietinum L.)	JGI	v2.0	None	None	Illumina;454
Cicer_reticulatum	Eukaryota	Viridiplantae	Streptophyta	Magnoliopsida	Fabales	Fabaceae	Cicer	2017 Feb 1	DNA Res	10.1093/dnares/dsw042	Draft genome sequence of Cicer reticulatum L., the wild progenitor of chickpea provides a resource for agronomic trait improvement	PulseDB	v1.0	802.003MB	416MB	Illumina
Cichorium_endivia	Eukaryota	Viridiplantae	Streptophyta	Magnoliopsida	Asterales	Asteraceae	Cichorium	2022 Nov	Mol Ecol Resour	10.1111/1755-0998.13675	The genomes of chicory, endive, great burdock and yacon provide insights into Asteraceae palaeo-polyploidization history and plant inulin production	AGIS	v1.0	870.4MB	887MB	Illumina;Hi-C;PacBio
Cichorium_intybus	Eukaryota	Viridiplantae	Streptophyta	Magnoliopsida	Asterales	Asteraceae	Cichorium	2022 Nov	Mol Ecol Resour	10.1111/1755-0998.13675	The genomes of chicory, endive, great burdock and yacon provide insights into Asteraceae palaeo-polyploidization history and plant inulin production	AGIS	v1.0	None	1331.2MB	Illumina;Hi-C;PacBio
Cinchona_pubescens	Eukaryota	Viridiplantae	Streptophyta	Magnoliopsida	Gentianales	Rubiaceae	Cinchona	2022 Oct 6	GigaByte	10.46471/gigabyte.71	A highly contiguous, scaffold-level nuclear genome assembly for the fever tree (Cinchona pubescens Vahl) as a novel resource for Rubiaceae research.	GigaDB	v1.0	903MB	904MB	Illumina
Cinnamomum_kanehirae	Eukaryota	Viridiplantae	Streptophyta	Magnoliopsida	Laurales	Lauraceae	Cinnamomum	2019 Jan	Nat Plants	10.1038/s41477-018-0337-0	Stout camphor tree genome fills gaps in understanding of flowering plant genome evolution	JGI	v3.0	823MB	728MB	Illumina;PacBio;Hi-C
Cissus_rotundifolia	Eukaryota	Viridiplantae	Streptophyta	Magnoliopsida	Vitales	Vitaceae	Cissus	2022 Sep 13	Hortic Res	10.1093/hr/uhac208	A genome for Cissus illustrates features underlying its evolutionary success in dry savannas	NGDC	v1.0	28310MB	None	Illumina;Hi-C;PacBio
Citropsis_gilletiana	Eukaryota	Viridiplantae	Streptophyta	Magnoliopsida	Sapindales	Rutaceae	Citropsis	2023 Nov	Nat Genet	10.1038/s41588-023-01516-6	Pangenome analysis provides insight into the evolution of the orange subfamily and a key gene for citric acid accumulation in citrus fruits.	CPBD	v1.0	437MB	419.1MB	Illumina;PacBio
Citrullus_lanatus	Eukaryota	Viridiplantae	Streptophyta	Magnoliopsida	Cucurbitales	Cucurbitaceae	Citrullus	2013 Jan	Nat Genet	10.1038/ng.2470	The draft genome of watermelon (Citrullus lanatus) and resequencing of 20 diverse accessions	Cucurbit Genomics Database	v1.0	425MB	353.5MB	Illumina
Citrus_australasica	Eukaryota	Viridiplantae	Streptophyta	Magnoliopsida	Sapindales	Rutaceae	Citrus	2024 Apr 10	BMC Plant Biol	10.1186/s12870-024-04988-8	The genome of Citrus australasica reveals disease resistance and other species specific genes.	NGDC	v1.0	344.2MB	321.1MB	PacBio;HiFi;Hi-C;ONT
Citrus_australis	Eukaryota	Viridiplantae	Streptophyta	Magnoliopsida	Sapindales	Rutaceae	Citrus	2023 Apr 3	Hortic Res	10.1093/hr/uhad058	Haplotype resolved chromosome level genome assembly of Citrus australis reveals disease resistance and other citrus specific genes.	NGDC	v1.0	331.1MB	331MB	PacBio;HiFi;Hi-C
Citrus_cavaleriei	Eukaryota	Viridiplantae	Streptophyta	Magnoliopsida	Sapindales	Rutaceae	Citrus	2023 Nov	Nat Genet	10.1038/s41588-023-01516-6	Pangenome analysis provides insight into the evolution of the orange subfamily and a key gene for citric acid accumulation in citrus fruits.	CPBD	v1.0	392MB	364.7MB	Illumina;PacBio;Hi-C
Citrus_clementina	Eukaryota	Viridiplantae	Streptophyta	Magnoliopsida	Sapindales	Rutaceae	Citrus	2014 Jul	Nat Biotechnol	10.1038/nbt.2906	Sequencing of diverse mandarin, pummelo and orange genomes reveals complex history of admixture during citrus domestication	NCBI	v1.0	None	301.4MB	Illumina
Citrus_grandis	Eukaryota	Viridiplantae	Streptophyta	Magnoliopsida	Sapindales	Rutaceae	Citrus	2017 May	Nat Genet	10.1038/ng.3839	Genomic analyses of primitive, wild and cultivated citrus provide insights into asexual reproduction	CPBD	v1.0	None	328.89MB	Illumina;PacBio
Citrus_japonica	Eukaryota	Viridiplantae	Streptophyta	Magnoliopsida	Sapindales	Rutaceae	Citrus	2019 Nov	Plant Biotechnol J	10.1111/pbi.13132	Genome sequencing and CRISPR/Cas9 gene editing of an early flowering Mini-Citrus (Fortunella hindsii).	CPBD	v1.0	389MB	373.6MB	Illumina;PacBio
Citrus_linwuensis	Eukaryota	Viridiplantae	Streptophyta	Magnoliopsida	Sapindales	Rutaceae	Citrus	2023 Nov	Nat Genet	10.1038/s41588-023-01516-6	Pangenome analysis provides insight into the evolution of the orange subfamily and a key gene for citric acid accumulation in citrus fruits.	CPBD	v1.0	412MB	394.1MB	Illumina;PacBio
Citrus_mangshanensis	Eukaryota	Viridiplantae	Streptophyta	Magnoliopsida	Sapindales	Rutaceae	Citrus	2023 Nov	Nat Genet	10.1038/s41588-023-01516-6	Pangenome analysis provides insight into the evolution of the orange subfamily and a key gene for citric acid accumulation in citrus fruits.	CPBD	v1.0	379MB	371MB	Illumina;PacBio
Citrus_maxima	Eukaryota	Viridiplantae	Streptophyta	Magnoliopsida	Sapindales	Rutaceae	Citrus	2023 Aug	Plant Biotechnol J	10.1111/pbi.14058	Evolution-guided multiomics provide insights into the strengthening of bioactive flavone biosynthesis in medicinal pummelo	CPBD	v1.0	None	343.5MB	Illumina;PacBio
Citrus_medica	Eukaryota	Viridiplantae	Streptophyta	Magnoliopsida	Sapindales	Rutaceae	Citrus	2017 May	Nat Genet	10.1038/ng.3839	Genomic analyses of primitive, wild and cultivated citrus provide insights into asexual reproduction	CPBD	v1.0	406.1MB	369.6MB	Illumina;PacBio
Citrus_reticulata	Eukaryota	Viridiplantae	Streptophyta	Magnoliopsida	Sapindales	Rutaceae	Citrus	2018 Aug 6	Mol Plant	10.1016/j.molp.2018.06.001	Genome of wild mandarin and domestication history of mandarin	CPBD	v1.0	None	344.3MB	Illumina
Citrus_sinensis	Eukaryota	Viridiplantae	Streptophyta	Magnoliopsida	Sapindales	Rutaceae	Citrus	2024 Feb 7	G3 (Bethesda)	10.1093/g3journal/jkad268	Chromosome-Level Genome Assembly of Navel orange cv. Gannanzao (Citrus sinensis Osbeck cv. Gannanzao).	Zenodo	v1.1	None	334.57MB	Illumina;HiFi;PacBio
Citrus_trifoliata	Eukaryota	Viridiplantae	Streptophyta	Magnoliopsida	Sapindales	Rutaceae	Citrus	2020 Dec	Plant J	10.1111/tpj.14993	A Chromosome-scale Reference Genome of Trifoliate Orange (Poncirus trifoliata) Provides Insights into Disease Resistance, Cold Tolerance and Genome Evolution in Citrus.	CPBD	v1.0	None	264.9MB	Illumina;PacBio;Hi-C
Citrus_x_aurantium	Eukaryota	Viridiplantae	Streptophyta	Magnoliopsida	Sapindales	Rutaceae	Citrus	2024 Jun 7	Sci Data	10.1038/s41597-024-03437-3	Haplotype-resolved chromosome-level genome assembly of Huyou (Citrus changshanensis).	NGDC	v1.0	None	339.91MB	Illumina;PacBio;HiFi;Hi-C;RNA-Seq
Citrus_x_limon	Eukaryota	Viridiplantae	Streptophyta	Magnoliopsida	Sapindales	Rutaceae	Citrus	2024 Jan 5	Hortic Res	10.1093/hr/uhae005	The lemon genome and DNA methylome unveil epigenetic regulation of citric acid biosynthesis during fruit development.	Figshare	v1.0	380.14MB	364.85MB	Illumina;Hi-C;PacBio
Cladopus_chinensis	Eukaryota	Viridiplantae	Streptophyta	Magnoliopsida	Malpighiales	Podostemaceae	Cladopus	2020 Apr 1	Hortic Res	10.1038/s41438-020-0269-5	A high-quality genome provides insights into the new taxonomic status and genomic characteristics of Cladopus chinensis (Podostemaceae).	NGDC	v1.0	820MB	827.92MB	Hi-C;Illumina;and;PacBio
Clausena_lansium	Eukaryota	Viridiplantae	Streptophyta	Magnoliopsida	Sapindales	Rutaceae	Clausena	2023 Nov	Nat Genet	10.1038/s41588-023-01516-6	Pangenome analysis provides insight into the evolution of the orange subfamily and a key gene for citric acid accumulation in citrus fruits.	CPBD	v1.0	341MB	313.2MB	Nanopore
Cleistogenes_songorica	Eukaryota	Viridiplantae	Streptophyta	Magnoliopsida	Poales	Poaceae	Cleistogenes	2021 Mar	Plant Biotechnol J	10.1111/pbi.13483	The genome of Cleistogenes songorica provides a blueprint for functional dissection of dimorphic flower differentiation and drought adaptability	NGDC	v1.0	552MB	540.12MB	Illumina;PacBio;HI-C
Cleome_gynandra	Eukaryota	Viridiplantae	Streptophyta	Magnoliopsida	Brassicales	Cleomaceae	Gynandropsis	2023 Jun 20	Hortic Res	10.1093/hr/uhad129	Integrated global analysis in spider flowers illuminates features underlying the evolution and maintenance of C4 photosynthesis.	NGDC	v1.0	997.61MB	984.21MB	ONT;PacBioi;Hi-C;Illumina;PacBio
Clethra_arborea	Eukaryota	Viridiplantae	Streptophyta	Magnoliopsida	Ericales	Clethraceae	Clethra	2020 Sep 10	BMC Res Notes	10.1186/s13104-020-05254-4	Annotated genome sequences of the carnivorous plant Roridula gorgonias and a non-carnivorous relative, Clethra arborea	DRYAD	v2.0	None	511MB	Illumina
Coccomyxa_subellipsoidea	Eukaryota	Viridiplantae	Chlorophyta	Trebouxiophyceae	Coccomyxa	Others		2012 May 25	Genome Biol	10.1186/gb-2012-13-5-r39	The genome of the polar eukaryotic microalga Coccomyxa subellipsoidea reveals traits of cold adaptation	JGI	v1.0	None	48.8MB	None
Coccomyxa_viridis	Eukaryota	Viridiplantae	Chlorophyta	Trebouxiophyceae	Coccomyxa	Others		2023 Dec 2	Sci Rep	10.1038/s41598-023-48637-w	Genomic analysis of Coccomyxa viridis, a common low-abundance alga associated with lichen symbioses.	NCBI	v1.0	None	45.7MB	Illumina
Codonopsis_lanceolata	Eukaryota	Viridiplantae	Streptophyta	Magnoliopsida	Asterales	Campanulaceae	Codonopsis	2023 Feb 1	Front Genet	10.3389/fgene.2023.1100819	The chromosome-level genome assembly of lance asiabell (Codonopsis lanceolata), a medicinal and vegetable plant of the Campanulaceae family.	Figshare	v1.0	1506.5MB	1273MB	Illumina;Hi-C;Nanopore
Coffea_arabica	Eukaryota	Viridiplantae	Streptophyta	Magnoliopsida	Gentianales	Rubiaceae	Coffea	2024 Jan 23	Nat Commun	10.1038/s41467-023-44449-8	A chromosome-scale assembly reveals chromosomal aberrations and exchanges generating genetic diversity in Coffea arabica germplasm.	NCBI	v1.0	1330MB	1320MB	ONT;Hi-C;Illumina
Coffea_canephora	Eukaryota	Viridiplantae	Streptophyta	Magnoliopsida	Gentianales	Rubiaceae	Coffea	2024 Apr	Nat Genet	10.1038/s41588-024-01695-w	The genome and population genomics of allopolyploid Coffea arabica reveal the diversification history of modern coffee cultivars.	CoGe	v1.0	705MB	672MB	PacBio;Hi-C;Illumina
Coffea_eugenioides	Eukaryota	Viridiplantae	Streptophyta	Magnoliopsida	Gentianales	Rubiaceae	Coffea	2024 Apr	Nat Genet	10.1038/s41588-024-01695-w	The genome and population genomics of allopolyploid Coffea arabica reveal the diversification history of modern coffee cultivars.	CoGe	v1.0	682MB	661MB	PacBio;Hi-C;Illumina
Coffea_humblotiana	Eukaryota	Viridiplantae	Streptophyta	Magnoliopsida	Gentianales	Rubiaceae	Coffea	2020 Nov 20	Database (Oxford)	10.1093/database/baaa069	WCSdb: a database of wild Coffea species	Sol Genomics Network	v1.0	None	422MB	PacBio;Illumina
Coix_lacrymajobi	Eukaryota	Viridiplantae	Streptophyta	Magnoliopsida	Poales	Poaceae	Coix	2020 May 18	Front Plant Sci	10.3389/fpls.2020.00630	Genome Assembly and Annotation of Soft-Shelled Adlay (Coix lacryma-jobi Variety ma-yuen), a Cereal and Medicinal Crop in the Poaceae Family	Coix lacryma-jobi Genome DB	v1.0	1597.44MB	1220.71MB	Illumina;PacBio
Coleus_barbatus	Eukaryota	Viridiplantae	Streptophyta	Magnoliopsida	Lamiales	Lamiaceae	Plectranthus	2023 Jan 20	Nat Commun	10.1038/s41467-023-35845-1	Uncovering a miltiradiene biosynthetic gene cluster in the Lamiaceae reveals a dynamic evolutionary trajectory.	DRYAD	v1.0	1290MB	1530MB	Illumina
Colocasia_esculenta	Eukaryota	Viridiplantae	Streptophyta	Magnoliopsida	Alismatales	Araceae	Colocasia	2021 Jan	Mol Ecol Resour	10.1111/1755-0998.13239	A high-quality genome of taro (Colocasia esculenta (L.) Schott), one of the world's oldest crops	CNSA	v1.0	2.39GB	2.31GB	Illumina;PacBio;Hi-C
Coptis_chinensis	Eukaryota	Viridiplantae	Streptophyta	Magnoliopsida	Ranunculales	Ranunculaceae	Coptis	2021 Jun 2	Nat Commun	10.1038/s41467-021-23611-0	Analysis of the Coptis chinensis genome reveals the diversification of protoberberine-type alkaloids	NCBI	v1.0	None	936.64444MB	Illumina;Hi-C;Nanopore
Corchorus_capsularis	Eukaryota	Viridiplantae	Streptophyta	Magnoliopsida	Malvales	Malvaceae	Corchorus	2021 Nov	Plant Biotechnol J	10.1111/pbi.13652	Reference genomes of the two cultivated jute species.	NGDC	v1.0	348MB	336MB	Illumina;Hi-C;PacBio
Corchorus_olitorius	Eukaryota	Viridiplantae	Streptophyta	Magnoliopsida	Malvales	Malvaceae	Corchorus	2021 Nov	Plant Biotechnol J	10.1111/pbi.13652	Reference genomes of the two cultivated jute species.	NGDC	v1.0	387MB	361MB	Illumina;Hi-C;PacBio
Coriandrum_sativum	Eukaryota	Viridiplantae	Streptophyta	Magnoliopsida	Apiales	Apiaceae	Coriandrum	2020 Jun	Plant Biotechnol J	10.1111/pbi.13310	Deciphering the high-quality genome sequence of coriander that causes controversial feelings	CGDB	v1.0	2130.29MB	2118.68MB	Illumina;Hi-C;PacBio
Coriaria_nepalensis	Eukaryota	Viridiplantae	Streptophyta	Magnoliopsida	Cucurbitales	Coriariaceae	Coriaria	2023 May 9	Sci Data	10.1038/s41597-023-02171-6	Haplotype-resolved genome assembly of Coriaria nepalensis a non-legume nitrogen-fixing shrub.	Figshare	v1.0	None	620MB	PacBio;HiFi;Hi-C
Cornus_controversa	Eukaryota	Viridiplantae	Streptophyta	Magnoliopsida	Cornales	Cornaceae	Cornus	2023 Feb 1	DNA Res	10.1093/dnares/dsac051	Karyotype evolution of the Asterids insights from the first genome sequences of the family Cornaceae.	Figshare	v1.0	768.81MB	771.80MB	Illumina;Pacbio;HI-C
Cornus_wilsoniana	Eukaryota	Viridiplantae	Streptophyta	Magnoliopsida	Cornales	Cornaceae	Cornus	2023 Sep 29	Hortic Res	10.1093/hr/uhad196	A chromosome-level genome assembly provides insights into Cornus wilsoniana evolution, oil biosynthesis and floral bud development	NGDC	v1.0	941.39MB	904.62MB	Illumina;Pacbio;HI-C
Corydalis_tomentella	Eukaryota	Viridiplantae	Streptophyta	Magnoliopsida	Ranunculales	Papaveraceae	Corydalis	2022 Jul	Plant J	10.1111/tpj.15788	The genome of Corydalis reveals the evolution of benzylisoquinoline alkaloid biosynthesis in Ranunculales	NGDC	v1.0	None	248.888647MB	Illumina;Hi-C
Corylus_avellana	Eukaryota	Viridiplantae	Streptophyta	Magnoliopsida	Fagales	Betulaceae	Corylus	2024 Jun 5	G3 (Bethesda)	10.1093/g3journal/jkae021	A haplotype-resolved chromosome-level assembly and annotation of European hazelnut (C. avellana cv. Jefferson) provides insight into mechanisms of eastern filbert blight resistance.	NCBI	v1.0	365.65MB	None	Illumina;Hi-C;PacBio;Sanger
Corylus_mandshurica	Eukaryota	Viridiplantae	Streptophyta	Magnoliopsida	Fagales	Betulaceae	Corylus	2021 Mar 1	Hortic Res	10.1038/s41438-021-00495-1	The Corylus mandshurica genome provides insights into the evolution of Betulaceae genomes and hazelnut breeding	Figshare	v1.0	378MB	367.67MB	Illumina;Nanopore;Hi-C
Corymbia_citriodora	Eukaryota	Viridiplantae	Streptophyta	Magnoliopsida	Myrtales	Myrtaceae	Corymbia	2021 May 10	Commun Biol	10.1038/s42003-021-02009-0	Pests, diseases, and aridity have shaped the genome of Corymbia citriodora.	JGI	v2.1	None	408MB	Illumina;PacBio
Cremastra_appendiculata	Eukaryota	Viridiplantae	Streptophyta	Magnoliopsida	Asparagales	Orchidaceae	Calypsoinae	2022 Nov 25	Commun Biol	10.1038/s42003-022-04229-4	A draft genome of the medicinal plant Cremastra appendiculata (D. Don) provides insights into the colchicine biosynthetic pathway	CNGBdb	v1.0	2.2632GB	2.3597GB	Illumina;PacBio;HiC
Crocus_sativus	Eukaryota	Viridiplantae	Streptophyta	Magnoliopsida	Asparagales	Iridaceae	Crocus	2024 Apr	Acta Pharm Sin B	10.1016/j.apsb.2023.12.013	Crocus genome reveals the evolutionary origin of crocin biosynthesis.	Figshare	v1.0	7.59GB	4.769GB	PacBio;Illumina;Hi-C
Cryptocoryne_crispatula	Eukaryota	Viridiplantae	Streptophyta	Magnoliopsida	Alismatales	Araceae	Cryptocoryne	2024 Feb 1	DNA Res	10.1093/dnares/dsae003	The chromosome-level genome of the submerged plant Cryptocoryne crispatula provides insights into the terrestrial-freshwater transition in Araceae.	CNSA	v1.0	886MB	801.62MB	Illumina;ONT;Hi-C
Cucumis_hystrix	Eukaryota	Viridiplantae	Streptophyta	Magnoliopsida	Cucurbitales	Cucurbitaceae	Cucumis	2021 Mar 1	Hortic Res	10.1038/s41438-021-00475-5	Chromosome-scale genome assembly of Cucumis hystrix ——a wild species interspecifically cross-compatible with cultivated cucumber	Figshare	v1.0	None	416MB	Illumina;10x
Cucumis_melo	Eukaryota	Viridiplantae	Streptophyta	Magnoliopsida	Cucurbitales	Cucurbitaceae	Cucumis	2012 Jul 17	Proc Natl Acad Sci U S A	10.1073/pnas.1205415109	The genome of melon (Cucumis melo L.)	Cucurbit Genomics Database	v3.5.1	450MB	375MB	Illumina;454;Sanger
Cucumis_sativus	Eukaryota	Viridiplantae	Streptophyta	Magnoliopsida	Cucurbitales	Cucurbitaceae	Cucumis	2009 Dec	Nat Genet	10.1038/ng.475	The genome of the cucumber, Cucumis sativus L.	Cucurbit Genomics Database	v2.0	350MB	243.5MB	Sanger;Illumina
Cucurbita_argyrosperma	Eukaryota	Viridiplantae	Streptophyta	Magnoliopsida	Cucurbitales	Cucurbitaceae	Cucurbita	2021 May 1	Hortic Res	10.1038/s41438-021-00544-9	The domestication of Cucurbita argyrosperma as revealed by the genome of its wild relative.	Figshare	v1.0	None	254MB	Illumina;PacBio
Cucurbita_maxima	Eukaryota	Viridiplantae	Streptophyta	Magnoliopsida	Cucurbitales	Cucurbitaceae	Cucurbita	2017 Oct 9	Mol Plant	10.1016/j.molp.2017.09.003	Karyotype Stability and Unbiased Fractionation in the Paleo-Allotetraploid Cucurbita Genomes	Cucurbit Genomics Database	v1.1	386.8MB	271.4MB	Illumina
Cucurbita_moschata	Eukaryota	Viridiplantae	Streptophyta	Magnoliopsida	Cucurbitales	Cucurbitaceae	Cucurbita	2017 Oct 9	Mol Plant	10.1016/j.molp.2017.09.003	Karyotype Stability and Unbiased Fractionation in the Paleo-Allotetraploid Cucurbita Genomes	Cucurbit Genomics Database	v1.0	372MB	269.9MB	Illumina
Cucurbita_pepo	Eukaryota	Viridiplantae	Streptophyta	Magnoliopsida	Cucurbitales	Cucurbitaceae	Cucurbita	2018 Jun	Plant Biotechnol J	10.1111/pbi.12860	De novo assembly of the zucchini genome reveals a whole-genome duplication associated with the origin of the Cucurbita genus	Cucurbit Genomics Database	v4.1	283MB	363MB	Illumina
Cuscuta_australis	Eukaryota	Viridiplantae	Streptophyta	Magnoliopsida	Solanales	Convolvulaceae	Cuscuta	2018 Jul 11	Nat Commun	10.1038/s41467-018-04721-8	Large-scale gene losses underlie the genome evolution of parasitic plant Cuscuta australis	NCBI	v1.0	272.57MB	264.83MB	Illumina;PacBio
Cuscuta_campestris	Eukaryota	Viridiplantae	Streptophyta	Magnoliopsida	Solanales	Convolvulaceae	Cuscuta	2019 Sep	Nat Plants	10.1038/s41477-019-0458-0	Convergent horizontal gene transfer and cross-talk of mobile nucleic acids in parasitic plants	NCBI	v1.0	None	None	Illumina
Cuscuta_epithymum	Eukaryota	Viridiplantae	Streptophyta	Magnoliopsida	Solanales	Convolvulaceae	Cuscuta	2023 May 23	Proc Natl Acad Sci U S A	10.1073/pnas.2300877120	Disruption of the standard kinetochore in holocentric Cuscuta species.	NCBI	v1.0	997MB	None	Illumina;Nanopore;PacBio
Cuscuta_europaea	Eukaryota	Viridiplantae	Streptophyta	Magnoliopsida	Solanales	Convolvulaceae	Cuscuta	2023 May 23	Proc Natl Acad Sci U S A	10.1073/pnas.2300877120	Disruption of the standard kinetochore in holocentric Cuscuta species.	NCBI	v1.0	975.8MB	None	Illumina;Nanopore;PacBio
Cyanidiococcus_yangmingshanensis	Eukaryota	Rhodophyta	Bangiophyceae	Cyanidiales	Cyanidiaceae	Cyanidiococcus		2023 Jan 4	Nat Commun	10.1038/s41467-022-35566-x	Genome-wide signatures of adaptation to extreme environments in red algae.	NCBI	v1.0	None	12GB	PacBio
Cyanidioschyzon_merolae	Eukaryota	Rhodophyta	Bangiophyceae	Cyanidiales	Cyanidiaceae	Cyanidioschyzon		2019 May 31	Elife	10.7554/eLife.45017	The genomes of polyextremophilic cyanidiales contain 1% horizontally transferred genes with diverse adaptive functions	NCBI	v1.0	None	12.1GB	PacBio
Cyanidium_caldarium	Eukaryota	Rhodophyta	Bangiophyceae	Cyanidiales	Cyanidiaceae	Cyanidium		2023 Jan 4	Nat Commun	10.1038/s41467-022-35566-x	Genome-wide signatures of adaptation to extreme environments in red algae.	NCBI	v1.0	None	8.8GB	PacBio
Cyanophora_paradoxa	Eukaryota	Glaucocystophyceae	Cyanophoraceae	Cyanophora		others		2019 Aug 1	DNA Res	10.1093/dnares/dsz009	Cyanophora paradoxa Genome Elucidates Origin of Photosynthesis in Algae and Plants	Cyanophora Genome Project	v1.0	None	98.4MB	PacBio
Cycas_panzhihuaensis	Eukaryota	Viridiplantae	Streptophyta	Cycadopsida	Cycadales	Cycadaceae	Cycas	2022 Apr	Nat Plants	10.1038/s41477-022-01129-7	The Cycas genome and the early evolution of seed plants.	CNGBdb	v1.0	None	10.5GB	Nanopore
Cyclocarya_paliurus	Eukaryota	Viridiplantae	Streptophyta	Magnoliopsida	Fagales	Juglandaceae	Cyclocarya	2021 December 1	Industrial Crops and Products	10.1016/j.indcrop.2021.114154	Insights into the evolution and hypoglycemic metabolite biosynthesis of autotetraploid Cyclocarya paliurus by combining genomic, transcriptomic and metabolomic analyses	NGDC	v1.0	2409MB	2539.6MB	Illumina;Hi-C;PacBio
Cydonia_oblonga	Eukaryota	Viridiplantae	Streptophyta	Magnoliopsida	Rosales	Rosaceae	Cydonia	2021 Feb 15	Sci Rep	10.1038/s41598-021-83113-3	De novo assembly and characterization of the first draft genome of quince (Cydonia oblonga Mill.).	Figshare	v1.0	686MB	488.4MB	Illumina
Cymbidium_ensifolium	Eukaryota	Viridiplantae	Streptophyta	Magnoliopsida	Asparagales	Orchidaceae	Cymbidium	2021 Dec 1	Hortic Res	10.1038/s41438-021-00683-z	The Cymbidium genome reveals the evolution of unique morphological traits	NGDC	v1.0	3.56GB	3.63GB	Illumina;PacBio;HiC
Cymbomonas_tetramitiformis	Eukaryota	Viridiplantae	Chlorophyta	Pyramimonadophyceae	Pyramimonadales	Pyramimonadaceae	Cymbomonas	2015 Jul 29	Genome Biol Evol	10.1093/gbe/evv144	Comparative Genomics of a Bacterivorous Green Alga Reveals Evolutionary Causalities and Consequences of Phago-Mixotrophic Mode of Nutrition.	NCBI	v1.0	None	914.3MB	llumina;ONT
Cymodocea_nodosa	Eukaryota	Viridiplantae	Streptophyta	Magnoliopsida	Alismatales	Cymodoceaceae	Cymodocea	2024 Feb	Nat Plants	10.1038/s41477-023-01608-5	Seagrass genomes reveal ancient polyploidy and adaptations to the marine environment.	ORCAE	v1.0	None	466MB	Illumina;PacBio;HiFi;PacBio;Hi-C
Cynara_cardunculus	Eukaryota	Viridiplantae	Streptophyta	Magnoliopsida	Asterales	Asteraceae	Carduinae	2016 Jan 20	Sci Rep	10.1038/srep19427	The genome sequence of the outbreeding globe artichoke constructed de novo incorporating a phase-aware low-pass sequencing strategy of F1 progeny	NCBI	v1.0	1095.28MB	1047.08MB	Illumina
Cyperus_esculentus	Eukaryota	Viridiplantae	Streptophyta	Magnoliopsida	Poales	Cyperaceae	Cyperus	2023 Mar 3	Genome Biol Evol	10.1093/gbe/evad027	Chromosome-scale genome assembly of the yellow nutsedge (Cyperus esculentus).	CNSA	v1.0	228.3MB	225.6MB	Hi-C;PacBio
Daemonorops_jenkinsiana	Eukaryota	Viridiplantae	Streptophyta	Magnoliopsida	Arecales	Arecaceae	Calamus	2018 Sep 1	Gigascience	10.1093/gigascience/giy097	The chromosome-level genome assemblies of two rattans (Calamus simplicifolius and Daemonorops jenkinsiana)	GigaDB	v1.0	None	1600MB	Hi-C;PacBio;Illumina
Dalbergia_cochinchinensis	Eukaryota	Viridiplantae	Streptophyta	Magnoliopsida	Fabales	Fabaceae	Dalbergia	2023 Oct 17	Sci Data	10.1038/s41597-023-02593-2	Chromosome-scale genomes of five Hongmu species in Leguminosae.	Figshare	v1.0	705.69MB	700.6MB	Illumina;Hi-C;Nanopore
Dalbergia_cultrata	Eukaryota	Viridiplantae	Streptophyta	Magnoliopsida	Fabales	Fabaceae	Dalbergia	2023 Oct 17	Sci Data	10.1038/s41597-023-02593-2	Chromosome-scale genomes of five Hongmu species in Leguminosae.	Figshare	v1.0	650.52MB	645.98MB	Illumina;Hi-C;Nanopore
Dalbergia_odorifera	Eukaryota	Viridiplantae	Streptophyta	Magnoliopsida	Fabales	Fabaceae	Dalbergia	2020 Aug 1	Gigascience	10.1093/gigascience/giaa084	The chromosome-level draft genome of Dalbergia odorifera	GigaDB	v1.0	653.45MB	638.26MB	Illumina;Hi-C;PacBio
Dasiphora_fruticosa	Eukaryota	Viridiplantae	Streptophyta	Magnoliopsida	Rosales	Rosaceae	Fragariinae	2024 Jun 1	Mol Biol Evol	10.1093/molbev/msae099	Signatures of adaptation and purifying selection in highland populations of Dasiphora fruticosa.	Figshare	v1.0	243.57MB	222.57MB	Illumina;Hi-C;Nanopore
Datisca_glomerata	Eukaryota	Viridiplantae	Streptophyta	Magnoliopsida	Cucurbitales	Datiscaceae	Datisca	2018 Jul 13	Science	10.1126/science.aat1743	Phylogenomics reveals multiple losses of nitrogen-fixing root nodule symbiosis	GigaDB	v1.0	None	None	Illumina;BioNano;Hi-C
Datura_innoxia	Eukaryota	Viridiplantae	Streptophyta	Magnoliopsida	Solanales	Solanaceae	Datura	2023 May 25	Cell	10.1016/j.cell.2023.04.008	Phylogenomic discovery of deleterious mutations facilitates hybrid potato breeding.	NGDC	v1.0	1986.56MB	1984.22MB	Illumina;Hi-C;PacBio
Datura_inoxia	Eukaryota	Viridiplantae	Streptophyta	Magnoliopsida	Solanales	Solanaceae	Datura	2023 May 25	Cell	10.1016/j.cell.2023.04.008	Phylogenomic discovery of deleterious mutations facilitates hybrid potato breeding	CNCB	v1.0	1986.56MB	1984.22MB	Illumina;Hi-C;PacBio
Datura_stramonium	Eukaryota	Viridiplantae	Streptophyta	Magnoliopsida	Solanales	Solanaceae	Datura	2023 Mar 15	Nat Commun	10.1038/s41467-023-37133-4	Revealing evolution of tropane alkaloid biosynthesis by analyzing two genomes in the Solanaceae family.	NGDC	UCR_Dstr_1.4	1843.2MB	1884.16MB	Illumina;Hi-C;Nanopore;PacBio
Daucus_carota	Eukaryota	Viridiplantae	Streptophyta	Magnoliopsida	Apiales	Apiaceae	Daucus	2016 Jun	Nat Genet	10.1038/ng.3565	A high-quality carrot genome assembly provides new insights into carotenoid accumulation and asterid genome evolution	JGI	v1.0	430.4MB	427.3MB	Illumina;Hi-C;Nanopore;PacBio
Davidia_involucrata	Eukaryota	Viridiplantae	Streptophyta	Magnoliopsida	Cornales	Nyssaceae	Davidia	2020 May	Mol Ecol Resour	10.1111/1755-0998.13138	Genomic analyses of a living fossil: The endangered dove-tree.	NGDC	v1.0	1.217GB	1.03GB	Illumina;Pacbio;HI-C
Deinandra_increscens	Eukaryota	Viridiplantae	Streptophyta	Magnoliopsida	Asterales	Asteraceae	Madiinae	2024 Jun 7	G3 (Bethesda)	10.1093/g3journal/jkae117	The reference genome of an endangered Asteraceae, Deinandra increscens subsp. villosa, endemic to the Central Coast of California.	NCBI		1812.48MB	1730.56MB	Illumina;Hi-C;Nanopore;PacBio
Dendrobium_catenatum	Eukaryota	Viridiplantae	Streptophyta	Magnoliopsida	Asparagales	Orchidaceae	Dendrobium	2016 Jan 12	Sci Rep	10.1038/srep19029	The Dendrobium catenatum Lindl. genome sequence provides insights into polysaccharide synthase, floral development and adaptive evolution	NCBI	v2.0	1.11GB	1.01GB	Illumina
Dendrobium_chrysotoxum	Eukaryota	Viridiplantae	Streptophyta	Magnoliopsida	Asparagales	Orchidaceae	Dendrobium	2021 Sep 1	Hortic Res	10.1038/s41438-021-00621-z	Chromosome-scale assembly of the Dendrobium chrysotoxum genome enhances the understanding of orchid evolution	NCBI	v1.0	1.38GB	1.37GB	Illumina;PacBio;HiC
Dendrobium_huoshanense	Eukaryota	Viridiplantae	Streptophyta	Magnoliopsida	Asparagales	Orchidaceae	Dendrobium	2020 Dec 6	Genome Biol Evol	10.1093/gbe/evaa215	A Chromosome-Level Genome Assembly of Dendrobium Huoshanense Using Long Reads and Hi-C Data.	CNSA	v1.0	1.29GB	1.29GB	Illumina;PacBio;HiC
Dendrobium_hybrid_cultivar	Eukaryota	Viridiplantae	Streptophyta	Magnoliopsida	Asparagales	Orchidaceae	Dendrobium	2022 Aug 9	GigaByte	10.46471/gigabyte.66	First De novo whole genome sequencing and assembly of mutant Dendrobium hybrid cultivar Emma White.	GigaDB	v1.0	647.21MB	576.21MB	Illumina
Dendrobium_nobile	Eukaryota	Viridiplantae	Streptophyta	Magnoliopsida	Asparagales	Orchidaceae	Dendrobium	2022 Mar 3	Front Plant Sci	10.3389/fpls.2022.850054	Chromosome-Level Genome Assembly for Acer pseudosieboldianum and Highlights to Mechanisms for Leaf Color and Shape Change	NCBI	v1.0	558MB	690.24MB	Illumina;PacBio;HiC
Dendrocalamus_brandisii	Eukaryota	Viridiplantae	Streptophyta	Magnoliopsida	Poales	Poaceae	Dendrocalamus	2024 Jun	J Integr Plant Biol	10.1111/jipb.13592	Chromosomal-level genome and metabolome analyses of highly heterozygous allohexaploid Dendrocalamus brandisii elucidate shoot quality and developmental characteristics.	Figshare	v1.0	1.42GB	2.756GB	Illumina;ONT;Nanopore;Hi-C
Dendrocalamus_latiflorus	Eukaryota	Viridiplantae	Streptophyta	Magnoliopsida	Poales	Poaceae	Dendrocalamus	2022 Mar	J Integr Plant Biol	10.1111/jipb.13217	Allele-aware chromosome-scale assembly of the allopolyploid genome of hexaploid Ma bamboo (Dendrocalamus latiflorus Munro)	forestry.fafu.edu.cn	v1.0	1.547GB	1.324GB	PacBio;10x;Hi-C
Dendrocalamus_sinicus	Eukaryota	Viridiplantae	Streptophyta	Magnoliopsida	Poales	Poaceae	Dendrocalamus	2024 Apr	Nat Genet	10.1038/s41588-024-01683-0	Genome assemblies of 11 bamboo species highlight diversification induced by dynamic subgenome dominance.	CoGe	v1.0	1.4GB	1439.8MB	Illumina;ONT;Hi-C
Dianthus_caryophyllus	Eukaryota	Viridiplantae	Streptophyta	Magnoliopsida	Caryophyllales	Caryophyllaceae	Dianthus	2023 Nov 27	Hortic Res	10.1093/hr/uhad244	The haplotype-resolved T2T carnation (Dianthus caryophyllus) genome reveals the correlation between genome architecture and gene expression.	CNSA	v1.0	None	636.30MB	Illumina;Pacbio;HI-C
Dichanthelium_oligosanthes	Eukaryota	Viridiplantae	Streptophyta	Magnoliopsida	Poales	Poaceae	Dichanthelium	2016 Oct 28	Genome Biol	10.1186/s13059-016-1080-3	The draft genome of the C3 panicoid grass species Dichanthelium oligosanthes	NCBI	v2.0	None	960MB	Illumina
Digitaria_exilis	Eukaryota	Viridiplantae	Streptophyta	Magnoliopsida	Poales	Poaceae	Digitaria	2021 Mar 12	Gigascience	10.1093/gigascience/giab013	Genome sequence and genetic diversity analysis of an under-domesticated orphan crop, white fonio (Digitaria exilis)	NCBI	v1.0	707MB	761MB	Illumina;PacBio;HI-C
Dimocarpus_longan	Eukaryota	Viridiplantae	Streptophyta	Magnoliopsida	Sapindales	Sapindaceae	Dimocarpus	2022 Feb 19	Hortic Res	10.1093/hr/uhac021	Genomic insights into longan evolution from a chromosome-level genome assembly and population genomics of longan accessions.	NGDC	v1.0	474.98MB	455.5MB	Hi-C;Illumina
Dionaea_muscipula	Eukaryota	Viridiplantae	Streptophyta	Magnoliopsida	Caryophyllales	Droseraceae	Dionaea	2020 Jun 22	Curr Biol	10.1016/j.cub.2020.04.051	Genomes of the Venus Flytrap and Close Relatives Unveil the Roots of Plant Carnivory	Resources-CARNIVOROM	v1.0	None	1500MB	PacBio;Illumina
Dioscorea_alata	Eukaryota	Viridiplantae	Streptophyta	Magnoliopsida	Dioscoreales	Dioscoreaceae	Dioscorea	2022 Apr 14	Nat Commun	10.1038/s41467-022-29114-w	Chromosome evolution and the genetic basis of agronomically important traits in greater yam	JGI	v1.0	477MB	480.0MB	Illumina;PacBio;CLR;HiC
Dioscorea_dumetorum	Eukaryota	Viridiplantae	Streptophyta	Magnoliopsida	Dioscoreales	Dioscoreaceae	Dioscorea	2020 Mar 4	Genes (Basel)	10.3390/genes11030274	High Contiguity de novo Genome Sequence Assembly of Trifoliate Yam (Dioscorea dumetorum) Using Long Read Sequencing	Publikationen an der Universität Bielefeld	v1.0	322MB	485MB	Illumina;ONT;Hi-C
Dioscorea_rotundata	Eukaryota	Viridiplantae	Streptophyta	Magnoliopsida	Dioscoreales	Dioscoreaceae	Dioscorea	2017 Sep 19	BMC Biol	10.1186/s12915-017-0419-x	Genome sequencing of the staple food crop white Guinea yam enables the development of a molecular marker for sex determination	NCBI	v2.0	570MB	579MB	Illumina;Sanger
Dioscorea_zingiberensis	Eukaryota	Viridiplantae	Streptophyta	Magnoliopsida	Dioscoreales	Dioscoreaceae	Dioscorea	2022 Jul 25	Hortic Res	10.1093/hr/uhac165	The genome of Dioscorea zingiberensis sheds light on the biosynthesis, origin and evolution of the medicinally important diosgenin saponins.	NCBI	v1.0	None	629MB	Illumina;ONT;10x;Hi-C
Diospyros_lotus	Eukaryota	Viridiplantae	Streptophyta	Magnoliopsida	Ericales	Ebenaceae	Diospyros	2020 Feb 18	PLoS Genet	10.1371/journal.pgen.1008566	The persimmon genome reveals clues to the evolution of a lineage-specific sex determination system in plants.	Persimmon DB	v1.1	877.7MB	746.1MB	Illumina
Diospyros_oleifera	Eukaryota	Viridiplantae	Streptophyta	Magnoliopsida	Ericales	Ebenaceae	Diospyros	2020 Jan 1	Gigascience	10.1093/gigascience/giz164	A high-quality chromosomal genome assembly of Diospyros oleifera Cheng.	NCBI	v1.0	868.41MB	945.63MB	PacBio;Hi-C;Illumina
Diplotaxis_acris	Eukaryota	Viridiplantae	Streptophyta	Magnoliopsida	Brassicales	Brassicaceae	Diplotaxis	2023 Nov	Plant Cell Environ	10.1111/pce.14662	A genomic panel for studying C3-C4 intermediate photosynthesis in the Brassiceae tribe.	Figshare	v1.0	None	884.178MB	Nanopore;PacBio
Diplotaxis_erucoides	Eukaryota	Viridiplantae	Streptophyta	Magnoliopsida	Brassicales	Brassicaceae	Diplotaxis	2023 Nov	Plant Cell Environ	10.1111/pce.14662	A genomic panel for studying C3-C4 intermediate photosynthesis in the Brassiceae tribe.	Figshare	v1.0	435.637MB	359.627MB	Nanopore;PacBio
Diplotaxis_harra	Eukaryota	Viridiplantae	Streptophyta	Magnoliopsida	Brassicales	Brassicaceae	Diplotaxis	2023 Nov	Plant Cell Environ	10.1111/pce.14662	A genomic panel for studying C3-C4 intermediate photosynthesis in the Brassiceae tribe.	Figshare	v1.0	504.12MB	536.054MB	Nanopore;PacBio
Diplotaxis_muralis	Eukaryota	Viridiplantae	Streptophyta	Magnoliopsida	Brassicales	Brassicaceae	Diplotaxis	2023 Nov	Plant Cell Environ	10.1111/pce.14662	A genomic panel for studying C3-C4 intermediate photosynthesis in the Brassiceae tribe.	Figshare	v1.0	1003MB	435.802MB	Nanopore;PacBio
Diplotaxis_tenuifolia	Eukaryota	Viridiplantae	Streptophyta	Magnoliopsida	Brassicales	Brassicaceae	Diplotaxis	2023 Nov	Plant Cell Environ	10.1111/pce.14662	A genomic panel for studying C3-C4 intermediate photosynthesis in the Brassiceae tribe.	Figshare	v1.0	790.04MB	552.03MB	Nanopore;PacBio
Diplotaxis_tenuisiliqua	Eukaryota	Viridiplantae	Streptophyta	Magnoliopsida	Brassicales	Brassicaceae	Diplotaxis	2023 Nov	Plant Cell Environ	10.1111/pce.14662	A genomic panel for studying C3-C4 intermediate photosynthesis in the Brassiceae tribe.	Figshare	v1.0	587.583MB	510.911MB	Nanopore;PacBio
Diplotaxis_viminea	Eukaryota	Viridiplantae	Streptophyta	Magnoliopsida	Brassicales	Brassicaceae	Diplotaxis	2023 Nov	Plant Cell Environ	10.1111/pce.14662	A genomic panel for studying C3-C4 intermediate photosynthesis in the Brassiceae tribe.	Figshare	v1.0	334.62MB	304.993MB	Nanopore;PacBio
Dipterocarpus_alatus	Eukaryota	Viridiplantae	Streptophyta	Magnoliopsida	Malvales	Dipterocarpaceae	Dipterocarpus	2022 Nov 14	Plant Commun	10.1016/j.xplc.2022.100464	Thirteen Dipterocarpoideae genomes provide insights into their evolution and borneol biosynthesis.	CNSA	v1.0	515.7MB	444.6MB	ONT;Hi-C;PacBio
Dipterocarpus_gracilis	Eukaryota	Viridiplantae	Streptophyta	Magnoliopsida	Malvales	Dipterocarpaceae	Dipterocarpus	2022 Nov 14	Plant Commun	10.1016/j.xplc.2022.100464	Thirteen Dipterocarpoideae genomes provide insights into their evolution and borneol biosynthesis.	CNSA	v1.0	398.8MB	385MB	ONT;Hi-C;PacBio
Dipterocarpus_intricatus	Eukaryota	Viridiplantae	Streptophyta	Magnoliopsida	Malvales	Dipterocarpaceae	Dipterocarpus	2022 Nov 14	Plant Commun	10.1016/j.xplc.2022.100464	Thirteen Dipterocarpoideae genomes provide insights into their evolution and borneol biosynthesis.	CNSA	v1.0	375.8MB	357.6MB	ONT;Hi-C;PacBio
Dipterocarpus_turbinatus	Eukaryota	Viridiplantae	Streptophyta	Magnoliopsida	Malvales	Dipterocarpaceae	Dipterocarpus	2024 Feb 23	Nat Commun	10.1038/s41467-024-45836-5	Dipterocarpoidae genomics reveal their demography and adaptations to Asian rainforests.	Figshare	v1.0	373.17MB	387.22MB	Illumina;Hi-C;PacBio
Dipterocarpus_zeylanicus	Eukaryota	Viridiplantae	Streptophyta	Magnoliopsida	Malvales	Dipterocarpaceae	Dipterocarpus	2022 Nov 14	Plant Commun	10.1016/j.xplc.2022.100464	Thirteen Dipterocarpoideae genomes provide insights into their evolution and borneol biosynthesis.	CNSA	v1.0	378.3MB	362.3MB	ONT;Hi-C;PacBio
Dipteronia_dyeriana	Eukaryota	Viridiplantae	Streptophyta	Magnoliopsida	Sapindales	Sapindaceae	Dipteronia	2024 Jan	Plant J	10.1111/tpj.16486	Genome sequences and population genomics provide insights into the demographic history, inbreeding, and mutation load of two living fossil tree species of Dipteronia.	NCBI	v1.0	None	914.8MB	Illumina;Hi-C;PacBio
Dipteronia_sinensis	Eukaryota	Viridiplantae	Streptophyta	Magnoliopsida	Sapindales	Sapindaceae	Dipteronia	2024 Jan	Plant J	10.1111/tpj.16486	Genome sequences and population genomics provide insights into the demographic history, inbreeding, and mutation load of two living fossil tree species of Dipteronia.	NCBI	v1.0	None	711MB	Illumina;Hi-C;PacBio
Discaria_trinervis	Eukaryota	Viridiplantae	Streptophyta	Magnoliopsida	Rosales	Rhamnaceae	Ochetophila	2018 Jul 13	Science	10.1126/science.aat1743	Phylogenomics reveals multiple losses of nitrogen-fixing root nodule symbiosis.	GigaDB	v1.0	None	None	Illumina
Draba_nivalis	Eukaryota	Viridiplantae	Streptophyta	Magnoliopsida	Brassicales	Brassicaceae	Draba	2021 Apr	Mol Ecol Resour	10.1111/1755-0998.13280	The genome of Draba nivalis shows signatures of adaptation to the extreme environmental stresses of the Arctic.	DRYAD	v1.0	278.48MB	301.64MB	Nanopore;Illumina
Drosera_spatulata	Eukaryota	Viridiplantae	Streptophyta	Magnoliopsida	Caryophyllales	Droseraceae	Drosera	2020 Jun 22	Curr Biol	10.1016/j.cub.2020.04.051	Genomes of the Venus Flytrap and Close Relatives Unveil the Roots of Plant Carnivory	Resources-CARNIVOROM	v1.0	None	238MB	PacBio;Illumina
Dryas_drummondii	Eukaryota	Viridiplantae	Streptophyta	Magnoliopsida	Rosales	Rosaceae	Dryas	2018 Jul 13	Science	10.1126/science.aat1743	Phylogenomics reveals multiple losses of nitrogen-fixing root nodule symbiosis.	GigaDB	v1.0	None	253MB	Illumina
Dunaliella_salina	Eukaryota	Viridiplantae	Chlorophyta	Chlorophyceae	Chlamydomonadales	Dunaliellaceae	Dunaliella	2017 Oct 26	Genome Announc	10.1128/genomeA.01105-17	Draft Nuclear Genome Sequence of the Halophilic and Beta-Carotene-Accumulating Green Alga Dunaliella salina Strain CCAP19/18	NCBI	v1.0	None	343.7MB	Illumina;Sanger
Durio_zibethinus	Eukaryota	Viridiplantae	Streptophyta	Magnoliopsida	Malvales	Malvaceae	Durio	2017 Nov	Nat Genet	10.1038/ng.3972	The draft genome of tropical fruit durian (Durio zibethinus)	NCBI	v1.0	738MB	715MB	Illumina;Hi-C;PacBio
Echinochloa_colona	Eukaryota	Viridiplantae	Streptophyta	Magnoliopsida	Poales	Poaceae	Echinochloa	2022 Feb 3	Nat Commun	10.1038/s41467-022-28359-9	Genomic insights into the evolution of Echinochloa species as weed and orphan crop.	NGDC	v1.0	1.18GB	1.13GB	Illumina;PacBio;HI-C
Echinochloa_crus-galli	Eukaryota	Viridiplantae	Streptophyta	Magnoliopsida	Poales	Poaceae	Echinochloa	2022 Feb 3	Nat Commun	10.1038/s41467-022-28359-9	Genomic insights into the evolution of Echinochloa species as weed and orphan crop.	NGDC	v1.0	None	1.289GB	Illumina;PacBio;HI-C
Echinochloa_haploclada	Eukaryota	Viridiplantae	Streptophyta	Magnoliopsida	Poales	Poaceae	Echinochloa	2020 Sep 7	Mol Plant	10.1016/j.molp.2020.07.001	The Genomes of the Allohexaploid Echinochloa crus-galli and Its Progenitors Provide Insights into Polyploidization-Driven Adaptation.	Echinochloa	v1.0	None	813MB	Illumina;PacBio;HI-C
Echinochloa_oryzicola	Eukaryota	Viridiplantae	Streptophyta	Magnoliopsida	Poales	Poaceae	Echinochloa	2022 Feb 3	Nat Commun	10.1038/s41467-022-28359-9	Genomic insights into the evolution of Echinochloa species as weed and orphan crop	NGDC	v2.0	945.6MB	919MB	Illumina;Hi-C;PacBio
Edaphochlamys_debaryana	Eukaryota	Viridiplantae	Chlorophyta	Chlorophyceae	Chlamydomonadales	Edaphochlamys		2021 May 31	Plant Cell	10.1093/plcell/koab026	Does mitochondrial DNA replication in Chlamydomonas require a reverse transcriptase?	Edinburgh DataShare	v1.0	None	142.14MB	PacBio
Ehretia_macrophylla	Eukaryota	Viridiplantae	Streptophyta	Magnoliopsida	Boraginales	Ehretiaceae	Ehretia	2024 Jun 5	Sci Data	10.1038/s41597-024-03431-9	Haplotype-resolved chromosome-level genome assembly of Ehretia macrophylla.	NGDC	v1.0	1840MB	3419.127179MB	PacBio;Hi-C;Illumina
Elaeagnus_angustifolia	Eukaryota	Viridiplantae	Streptophyta	Magnoliopsida	Rosales	Elaeagnaceae	Elaeagnus	2022 Jun 18	Plant Methods	10.1186/s13007-022-00915-w	De novo assembly provides new insights into the evolution of Elaeagnus angustifolia L..	Figshare	v1.0	510.71MB	526.8MB	Hi-C;PacBio;Illumina
Elaeagnus_mollis	Eukaryota	Viridiplantae	Streptophyta	Magnoliopsida	Rosales	Elaeagnaceae	Elaeagnus	2024 Jun 7	Horticulture Research	10.1093/hr/uhae156	The evolutionary significance of whole genome duplications in oil biosynthesis of oil crops.	Figshare	v1.0	None	625.29MB	None
Eleusine_coracana	Eukaryota	Viridiplantae	Streptophyta	Magnoliopsida	Poales	Poaceae	Eleusine	2023 Jun 21	Nat Commun	10.1038/s41467-023-38915-6	Genome analyses reveal population structure and a purple stigma color gene candidate in finger millet.	JGI	v1.0	1.5GB	1.2GB	Illumina;PacBio;HI-C
Eleusine_indica	Eukaryota	Viridiplantae	Streptophyta	Magnoliopsida	Poales	Poaceae	Eleusine	2023 Aug 11	Nat Commun	10.1038/s41467-023-40407-6	Subtelomeric 5-enolpyruvylshikimate-3-phosphate synthase copy number variation confers glyphosate resistance in Eleusine indica.	CoGe	v1.0	541.16MB	518.67MB	Illumina;PacBio;HI-C
Elliptochloris_bilobata	Eukaryota	Viridiplantae	Chlorophyta	Trebouxiophyceae	Elliptochloris	others		2024 May 24	Nat Commun	10.1038/s41467-024-48787-z	Phylogenomics reveals the evolutionary origins of lichenization in chlorophyte algae.	NCBI	v1.0	None	52.3MB	PacBio
Ensete_glaucum	Eukaryota	Viridiplantae	Streptophyta	Magnoliopsida	Zingiberales	Musaceae	Ensete	2022 Apr 30	Gigascience	10.1093/gigascience/giac027	A chromosome-level reference genome of Ensete glaucum gives insight into diversity and chromosomal and repetitive sequence evolution in the Musaceae	Banana genome hub	v1.0	563.295571MB	481.5MB	Illumina;Hi-C
Ensete_ventricosum	Eukaryota	Viridiplantae	Streptophyta	Magnoliopsida	Zingiberales	Musaceae	Ensete	2014 Jan 17	Agronomy	10.3390/agronomy4010013	A Draft Genome Sequence for Ensete ventricosum, the Drought-Tolerant 'Tree Against Hunger'	NCBI	v1.0	547MB	459.5MB	Illumina
Entada_phaseoloides	Eukaryota	Viridiplantae	Streptophyta	Magnoliopsida	Fabales	Fabaceae	Entada	2022 Nov	Mol Ecol Resour	10.1111/1755-0998.13662	Chromosome-level genome of Entada phaseoloides provides insights into genome evolution and triterpenoid saponins biosynthesis.	CNSA	v1.0	549MB	456.18MB	Illumina;Hi-C;PacBio;Nanopore
Entodon_seductrix	Eukaryota	Viridiplantae	Streptophyta	Bryopsida	Hypnales	Entodontaceae	Entodon	2022 Feb 4	Genome Biol Evol	10.1093/gbe/evac020	Chromosome-level genome assemblies of two Hypnales (mosses) reveal high intergeneric synteny.	Figshare	v1.0	373.4MB	348.4MB	Hi-C
Epimedium_pubescens	Eukaryota	Viridiplantae	Streptophyta	Magnoliopsida	Ranunculales	Berberidaceae	Epimedium	2022 Nov 14	Front Plant Sci	10.3389/fpls.2022.1034943	The discovery of a key prenyltransferase gene assisted by a chromosome-level Epimedium pubescens genome	NGDC	v1.0	3230MB	3340MB	Illumina;Hi-C;Nanopore
Eragrostis_curvula	Eukaryota	Viridiplantae	Streptophyta	Magnoliopsida	Poales	Poaceae	Eragrostis	2019 Jul 15	Sci Rep	10.1038/s41598-019-46610-0	A high-quality genome of Eragrostis curvula grass provides insights into Poaceae evolution and supports new strategies to enhance forage quality	NCBI	v1.0	None	602.43MB	illumina;PacBio;Chicago ; Hi-C
Eragrostis_nindensis	Eukaryota	Viridiplantae	Streptophyta	Magnoliopsida	Poales	Poaceae	Eragrostis	2020 May 5	Proc Natl Acad Sci U S A	10.1073/pnas.2001928117	Intertwined signatures of desiccation and drought tolerance in grasses.	CoGe	v1.0	None	986MB	Illumina;PacBio
Eragrostis_tef	Eukaryota	Viridiplantae	Streptophyta	Magnoliopsida	Poales	Poaceae	Eragrostis	2020 Feb 14	Nat Commun	10.1038/s41467-020-14724-z	Exceptional subgenome stability and functional divergence in the allotetraploid Ethiopian cereal teff.	CoGe	v1.0	None	622MB	Illumina;PacBio;HI-C
Eremochloa_ophiuroides	Eukaryota	Viridiplantae	Streptophyta	Magnoliopsida	Poales	Poaceae	Eremochloa	2021 Sep 1	Hortic Res	10.1038/s41438-021-00636-6	A high-quality chromosome-scale assembly of the centipedegrass [Eremochloa ophiuroides (Munro) Hack.] genome provides insights into chromosomal structural evolution and prostrate growth habit	Figshare	v1.0	856.12MB	867.43MB	Illumina;PacBio;BioNano;Hi-C
Erianthus_fulvus	Eukaryota	Viridiplantae	Streptophyta	Magnoliopsida	Poales	Poaceae	Saccharum	2022 Aug 31	Database (Oxford)	10.1093/database/baac076	EfGD: the Erianthus fulvus genome database.	Erianthus fulvus Genome Database	v1.0	None	0.9GB	Illumina;PacBio;HI-C
Erianthus_rufipilus	Eukaryota	Viridiplantae	Streptophyta	Magnoliopsida	Poales	Poaceae	Tripidium	2023 Apr	Nat Plants	10.1038/s41477-023-01378-0	A complete gap-free diploid genome in Saccharum complex and the genomic footprints of evolution in the highly polyploid Saccharum genus.	Sugarcane.zhangjisenlab	v1.0	756.6MB	860.87MB	Illumina;PacBio;Hi-C
Eriobotrya_japonica	Eukaryota	Viridiplantae	Streptophyta	Magnoliopsida	Rosales	Rosaceae	Eriobotrya	2020 Mar 1	Gigascience	10.1093/gigascience/giaa015	Chromosome-level genome assembly and annotation of the loquat (Eriobotrya japonica) genome	GigaDB	v1.0	None	760.1MB	Illumina;Hi-C;Nanopore
Eruca_sativa	Eukaryota	Viridiplantae	Streptophyta	Magnoliopsida	Brassicales	Brassicaceae	Eruca	2023 Nov	Plant Cell Environ	10.1111/pce.14662	A genomic panel for studying C3-C4 intermediate photosynthesis in the Brassiceae tribe.	Figshare	v1.0	558.501MB	595.848MB	Nanopore;PacBio
Erysimum_cheiranthoides	Eukaryota	Viridiplantae	Streptophyta	Magnoliopsida	Brassicales	Brassicaceae	Erysimum	2020 Apr 7	Elife	10.7554/eLife.51712	Independent evolution of ancestral and novel defenses in a genus of toxic plants (Erysimum, Brassicaceae).	Erysimum Database	v1.0	None	174.5MB	Illumina;PacBio
Erythranthe_guttatus	Eukaryota	Viridiplantae	Streptophyta	Magnoliopsida	Lamiales	Phrymaceae	Erythranthe	2013 Nov 26	Proc Natl Acad Sci U S A	10.1073/pnas.1319032110	Fine-scale variation in meiotic recombination in Mimulus inferred from population shotgun sequencing.	NCBI	v1.0	None	322MB	sanger;Illumina
Erythranthe_luteus	Eukaryota	Viridiplantae	Streptophyta	Magnoliopsida	Lamiales	Phrymaceae	Erythranthe	2017 Sep	Plant Cell	10.1105/tpc.17.00010	Subgenome Dominance in an Interspecific Hybrid, Synthetic Allopolyploid, and a 140-Year-Old Naturally Established Neo-Allopolyploid Monkeyflower.	CoGe	v1.0	680MB	409MB	Illumina
Erythroxylum_novogranatense	Eukaryota	Viridiplantae	Streptophyta	Magnoliopsida	Malpighiales	Erythroxylaceae	Erythroxylum	2023 Apr 25	Proc Natl Acad Sci U S A	10.1073/pnas.2302448120	Genomic and structural basis for evolution of tropane alkaloid biosynthesis.	NCBI	v1.0	None	1300MB	Nanopore;Illumina;Hi-C
Escallonia_herrerae	Eukaryota	Viridiplantae	Streptophyta	Magnoliopsida	Escalloniales	Escalloniaceae	Escallonia	2024 Jan 2	BMC Genom Data	10.1186/s12863-023-01186-7	Draft genome assemblies for two species of Escallonia (Escalloniales).	NCBI	v1.0	None	994MB	Illumina;Nanopore
Escallonia_rubra	Eukaryota	Viridiplantae	Streptophyta	Magnoliopsida	Escalloniales	Escalloniaceae	Escallonia	2024 Jan 2	BMC Genom Data	10.1186/s12863-023-01186-7	Draft genome assemblies for two species of Escallonia (Escalloniales).	NCBI	v1.0	None	566MB	Illumina;Nanopore
Eucalyptus_caleyi	Eukaryota	Viridiplantae	Streptophyta	Magnoliopsida	Myrtales	Myrtaceae	Eucalyptus	2024 May 15	Genome Res	10.1101/gr.277999.123	Plant genome evolution in the genus Eucalyptus driven by structural rearrangements that promote sequence divergence.	Figshare;NCBI	v2.0	None	589.32MB	Nanopore;Illumina;Hi-C
Eucalyptus_camaldulensis	Eukaryota	Viridiplantae	Streptophyta	Magnoliopsida	Myrtales	Myrtaceae	Eucalyptus	2024 May 15	Genome Res	10.1101/gr.277999.123	Plant genome evolution in the genus Eucalyptus driven by structural rearrangements that promote sequence divergence.	Figshare;NCBI	v1.0	None	558.45MB	Nanopore;Illumina;Hi-C
Eucalyptus_cloeziana	Eukaryota	Viridiplantae	Streptophyta	Magnoliopsida	Myrtales	Myrtaceae	Eucalyptus	2024 May 15	Genome Res	10.1101/gr.277999.123	Plant genome evolution in the genus Eucalyptus driven by structural rearrangements that promote sequence divergence.	Figshare;NCBI	v1.0	None	480.07MB	Nanopore;Illumina;Hi-C
Eucalyptus_decipiens	Eukaryota	Viridiplantae	Streptophyta	Magnoliopsida	Myrtales	Myrtaceae	Eucalyptus	2024 May 15	Genome Res	10.1101/gr.277999.123	Plant genome evolution in the genus Eucalyptus driven by structural rearrangements that promote sequence divergence.	Figshare;NCBI	v1.0	None	590.95MB	Nanopore;Illumina;Hi-C
Eucalyptus_globulus	Eukaryota	Viridiplantae	Streptophyta	Magnoliopsida	Myrtales	Myrtaceae	Eucalyptus	2024 May 15	Genome Res	10.1101/gr.277999.123	Plant genome evolution in the genus Eucalyptus driven by structural rearrangements that promote sequence divergence.	Figshare;NCBI	v1.0	None	545.02MB	Nanopore;Illumina;Hi-C
Eucalyptus_grandis	Eukaryota	Viridiplantae	Streptophyta	Magnoliopsida	Myrtales	Myrtaceae	Eucalyptus	2024 May 15	Genome Res	10.1101/gr.277999.123	Plant genome evolution in the genus Eucalyptus driven by structural rearrangements that promote sequence divergence.	Figshare;NCBI	v2.0	None	615.89MB	Nanopore;Illumina;Hi-C
Eucalyptus_guilfoylei	Eukaryota	Viridiplantae	Streptophyta	Magnoliopsida	Myrtales	Myrtaceae	Eucalyptus	2024 May 15	Genome Res	10.1101/gr.277999.123	Plant genome evolution in the genus Eucalyptus driven by structural rearrangements that promote sequence divergence.	Figshare;NCBI	v1.0	None	472.36MB	Nanopore;Illumina;Hi-C
Eucalyptus_lansdowneana	Eukaryota	Viridiplantae	Streptophyta	Magnoliopsida	Myrtales	Myrtaceae	Eucalyptus	2024 May 15	Genome Res	10.1101/gr.277999.123	Plant genome evolution in the genus Eucalyptus driven by structural rearrangements that promote sequence divergence.	Figshare;NCBI	v1.0	None	633.52MB	Nanopore;Illumina;Hi-C
Eucalyptus_marginata	Eukaryota	Viridiplantae	Streptophyta	Magnoliopsida	Myrtales	Myrtaceae	Eucalyptus	2024 May 15	Genome Res	10.1101/gr.277999.123	Plant genome evolution in the genus Eucalyptus driven by structural rearrangements that promote sequence divergence.	Figshare;NCBI	v1.0	None	512.89MB	Nanopore;Illumina;Hi-C
Eucalyptus_microcorys	Eukaryota	Viridiplantae	Streptophyta	Magnoliopsida	Myrtales	Myrtaceae	Eucalyptus	2024 May 15	Genome Res	10.1101/gr.277999.123	Plant genome evolution in the genus Eucalyptus driven by structural rearrangements that promote sequence divergence.	Figshare;NCBI	v1.0	None	440.91MB	Nanopore;Illumina;Hi-C
Eucalyptus_tenuipes	Eukaryota	Viridiplantae	Streptophyta	Magnoliopsida	Myrtales	Myrtaceae	Eucalyptus	2024 May 15	Genome Res	10.1101/gr.277999.123	Plant genome evolution in the genus Eucalyptus driven by structural rearrangements that promote sequence divergence.	Figshare;NCBI	v1.0	None	397.78MB	Nanopore;Illumina;Hi-C
Eucalyptus_victrix	Eukaryota	Viridiplantae	Streptophyta	Magnoliopsida	Myrtales	Myrtaceae	Eucalyptus	2024 May 15	Genome Res	10.1101/gr.277999.123	Plant genome evolution in the genus Eucalyptus driven by structural rearrangements that promote sequence divergence.	Figshare;NCBI	v1.0	None	557.16MB	Nanopore;Illumina;Hi-C
Eucalyptus_viminalis	Eukaryota	Viridiplantae	Streptophyta	Magnoliopsida	Myrtales	Myrtaceae	Eucalyptus	2024 May 15	Genome Res	10.1101/gr.277999.123	Plant genome evolution in the genus Eucalyptus driven by structural rearrangements that promote sequence divergence.	Figshare;NCBI	v1.0	None	558.71MB	Nanopore;Illumina;Hi-C
Eucalyptus_virginea	Eukaryota	Viridiplantae	Streptophyta	Magnoliopsida	Myrtales	Myrtaceae	Eucalyptus	2024 May 15	Genome Res	10.1101/gr.277999.123	Plant genome evolution in the genus Eucalyptus driven by structural rearrangements that promote sequence divergence.	Figshare;NCBI	v1.0	None	532.79MB	Nanopore;Illumina;Hi-C
Eucommia_ulmoides	Eukaryota	Viridiplantae	Streptophyta	Magnoliopsida	Garryales	Eucommiaceae	Eucommia	2018 Mar 5	Mol Plant	10.1016/j.molp.2017.11.014	The Hardy Rubber Tree Genome Provides Insights into the Evolution of Polyisoprene Biosynthesis	CNGB	v1.0	1100MB	1200MB	BioNano，Illumina;Hi-C
Euphorbia_lathyris	Eukaryota	Viridiplantae	Streptophyta	Magnoliopsida	Malpighiales	Euphorbiaceae	Euphorbia	2021 Oct 11	DNA Res	10.1093/dnares/dsab022	High-quality genome assembly of an important biodiesel plant, Euphorbia lathyris L	Figshare	v1.0	1071.07MB	988.9MB	Illumina;Hi-C;ONT
Euphorbia_peplus	Eukaryota	Viridiplantae	Streptophyta	Magnoliopsida	Malpighiales	Euphorbiaceae	Euphorbia	2023 Mar 3	Genome Biol Evol	10.1093/gbe/evad018	Chromosome-level genome assembly of Euphorbia peplus, a model system for plant latex, reveals that relative lack of Ty3 transposons contributed to its small genome size.	NCBI	v1.0	335MB	327.6MB	Hi-C
Euryale_ferox	Eukaryota	Viridiplantae	Streptophyta	Magnoliopsida	Nymphaeales	Nymphaeaceae	Euryale	2020 Mar	Nat Plants	10.1038/s41477-020-0594-6	Prickly waterlily and rigid hornwort genomes shed light on early angiosperm evolution	CoGe	v1.0	768.2MB	725.2MB	Illumina;ONT;HI-C
Euryodendron_excelsum	Eukaryota	Viridiplantae	Streptophyta	Magnoliopsida	Ericales	Pentaphylacaceae	Euryodendron	2024 Feb 1	DNA Res	10.1093/dnares/dsad028	Chromosome-level genome assembly and demographic history of Euryodendron excelsum in monotypic genus endemic to China.	Figshare	v1.0	1005.492213MB	1059.895887MB	PacBio;Hi-C;Illumina
Euscaphis_japonica	Eukaryota	Viridiplantae	Streptophyta	Magnoliopsida	Crossosomatales	Staphyleaceae	Euscaphis	2021 Dec	Plant J	10.1111/tpj.15518	The Euscaphis japonica genome and the evolution of malvids.	NGDC	v1.0	1390MB	1200MB	Illumina;Hi-C;PacBio
Eustoma_grandiflorum	Eukaryota	Viridiplantae	Streptophyta	Magnoliopsida	Gentianales	Gentianaceae	Eustoma	2023 Feb 9	G3 (Bethesda)	10.1093/g3journal/jkac329	Chromosome-scale genome assembly of Eustoma grandiflorum, the first complete genome sequence in the genus Eustoma.	Plantgarden	v1.0	1587.6MB	1324.8MB	PacBio;Hi-C;Illumina
Eutrema_japonicum	Eukaryota	Viridiplantae	Streptophyta	Magnoliopsida	Brassicales	Brassicaceae	Eutrema	2023 Jul 11	Sci Data	10.1038/s41597-023-02356-z	Haplotype-resolved chromosomal-level assembly of wasabi (Eutrema japonicum) genome.	Figshare	v1.0	1529.3MB	1512.1MB	Illumina;Hi-C;PacBio
Eutrema_salsugineum	Eukaryota	Viridiplantae	Streptophyta	Magnoliopsida	Brassicales	Brassicaceae	Eutrema	2013 Mar 21	Front Plant Sci	10.3389/fpls.2013.00046	The reference genome of the halophytic plant Eutrema salsugineum	JGI	v1.0	258MB	265.7MB	Hi-C;Illumina;ONT
Excoecaria_agallocha	Eukaryota	Viridiplantae	Streptophyta	Magnoliopsida	Malpighiales	Euphorbiaceae	Excoecaria	2024 Apr 25	GigaByte	10.46471/gigabyte.119	Genome assembly of the milky mangrove Excoecaria agallocha.	Figshare	v1.0	None	1332.45MB	PacBio
Fagopyrum_cymosum	Eukaryota	Viridiplantae	Streptophyta	Magnoliopsida	Caryophyllales	Polygonaceae	Fagopyrum	2022 Sep	New Phytol	10.1111/nph.18306	Comparison of buckwheat genomes reveals the genetic basis of metabolomic divergence and ecotype differentiation.	Figshare	v1.0	1.08GB	1.08GB	Illumina;ONT;HI-C
Fagopyrum_esculentum	Eukaryota	Viridiplantae	Streptophyta	Magnoliopsida	Caryophyllales	Polygonaceae	Fagopyrum	2016 Jun	DNA Res	10.1093/dnares/dsw012	Assembly of the draft genome of buckwheat and its applications in identifying agronomically useful genes	BGDB	v1.0	None	1.23GB	Illumina;Pacbio;HI-C
Fagopyrum_homotropicum	Eukaryota	Viridiplantae	Streptophyta	Magnoliopsida	Caryophyllales	Polygonaceae	Fagopyrum	2023 Aug 10	Nature Plants	10.1038/s41477-023-01474-1	Genome sequencing reveals the genetic architecture of heterostyly and domestication history of common buckwheat	BGDB	V1.0	1190Mb	1245.12Mb	Illumina,Hi-C,PacBio
Fagopyrum_tataricum	Eukaryota	Viridiplantae	Streptophyta	Magnoliopsida	Caryophyllales	Polygonaceae	Fagopyrum	2017 Sep 12	Mol Plant	10.1016/j.molp.2017.08.013	The Tartary Buckwheat Genome Provides Insights into Rutin Biosynthesis and Abiotic Stress Tolerance	MBKBASE	v2.0	None	453.7MB	Illumina;Pacbio;HI-C
Faidherbia_albida	Eukaryota	Viridiplantae	Streptophyta	Magnoliopsida	Fabales	Fabaceae	Faidherbia	2019 Mar 1	Gigascience	10.1093/gigascience/giy152	The draft genomes of five agriculturally important African orphan crops	ORCAE	v1.0	661MB	653.73MB	Illumina
Fallopia_multiflora	Eukaryota	Viridiplantae	Streptophyta	Magnoliopsida	Caryophyllales	Polygonaceae	Fallopia	2023 Mar 15	Hortic Res	10.1093/hr/uhad047	The first chromosome-level Fallopia multiflora genome assembly provides insights into stilbene biosynthesis.	Figshare	v1.0	1.46GB	1.44GB	Illumina;Hi-C;PacBio
Ficus_carica	Eukaryota	Viridiplantae	Streptophyta	Magnoliopsida	Rosales	Moraceae	Ficus	2023 Dec 7	Front Plant Sci	10.3389/fpls.2023.1298417	Advancing understanding of Ficus carica: a comprehensive genomic analysis reveals evolutionary patterns and metabolic pathway insights.	NCBI	v1.0	356MB	373.72MB	Illumina;Hi-C;Nanopore
Ficus_hispida	Eukaryota	Viridiplantae	Streptophyta	Magnoliopsida	Rosales	Moraceae	Ficus	2020 Nov 12	Cell	10.1016/j.cell.2020.09.043	Genomes of the Banyan Tree and Pollinator Wasp Provide Insights into Fig-Wasp Coevolution.	NGDC	v1.0	370MB	360MB	Illumina;Hi-C;PacBio
Ficus_microcarpa	Eukaryota	Viridiplantae	Streptophyta	Magnoliopsida	Rosales	Moraceae	Ficus	2020 Nov 12	Cell	10.1016/j.cell.2020.09.043	Genomes of the Banyan Tree and Pollinator Wasp Provide Insights into Fig-Wasp Coevolution.	NGDC	v1.0	436MB	426MB	Illumina;Pacbio;Hi-C
Fontinalis_antipyretica	Eukaryota	Viridiplantae	Streptophyta	Bryopsida	Hypnales	Fontinalaceae	Fontinalis	2020 Nov 16	GigaByte	10.46471/gigabyte.8	Draft genome of the aquatic moss Fontinalis antipyretica (Fontinalaceae, Bryophyta)	GigaDB	v1.0	None	486.3MB	None
Fragaria_ananassa	Eukaryota	Viridiplantae	Streptophyta	Magnoliopsida	Rosales	Rosaceae	Fragaria	2019 Mar	Nat Genet	10.1038/s41588-019-0356-4	Origin and evolution of the octoploid strawberry genome	GDR	v1.0	813.4MB	805.488706MB	Illumina;Hi-C;PacBio
Fragaria_daltoniana	Eukaryota	Viridiplantae	Streptophyta	Magnoliopsida	Rosales	Rosaceae	Fragaria	2021 Nov 9	Proc Natl Acad Sci U S A	10.1073/pnas.2105431118	Evolutionary history and pan-genome dynamics of strawberry (Fragaria spp.)	GDR	v1.0	None	288.97MB	Illumina;PacBio;Nanopore
Fragaria_iinumae	Eukaryota	Viridiplantae	Streptophyta	Magnoliopsida	Rosales	Rosaceae	Fragaria	2020 Jan	Nat Genet	10.1038/s41588-019-0544-2	Reply to: Revisiting the origin of octoploid strawberry	GDR	v1.0	None	240.6MB	Illumina;PacBio
Fragaria_mandshurica	Eukaryota	Viridiplantae	Streptophyta	Magnoliopsida	Rosales	Rosaceae	Fragaria	2021 Nov 9	Proc Natl Acad Sci U S A	10.1073/pnas.2105431118	Evolutionary history and pan-genome dynamics of strawberry (Fragaria spp.)	GDR	v1.0	265.75MB	239.83MB	Illumina;PacBio;Nanopore
Fragaria_nilgerrensis	Eukaryota	Viridiplantae	Streptophyta	Magnoliopsida	Rosales	Rosaceae	Fragaria	2021 Jan 23	Mol Biol Evol	10.1093/molbev/msaa238	Tracing the Diploid Ancestry of the Cultivated Octoploid Strawberry	GDR	v1.0	279MB	272MB	Illumina;Hi-C;PacBio
Fragaria_nubicola	Eukaryota	Viridiplantae	Streptophyta	Magnoliopsida	Rosales	Rosaceae	Fragaria	2021 Jan 23	Mol Biol Evol	10.1093/molbev/msaa238	Tracing the Diploid Ancestry of the Cultivated Octoploid Strawberry	GDR	v1.0	273MB	247.5MB	Illumina;PacBio;Hi-C
Fragaria_pentaphylla	Eukaryota	Viridiplantae	Streptophyta	Magnoliopsida	Rosales	Rosaceae	Fragaria	2021 Nov 9	Proc Natl Acad Sci U S A	10.1073/pnas.2105431118	Evolutionary history and pan-genome dynamics of strawberry (Fragaria spp.)	GDR	v1.0	282.33MB	279.04MB	Illumina;Nanopore;PacBio
Fragaria_vesca	Eukaryota	Viridiplantae	Streptophyta	Magnoliopsida	Rosales	Rosaceae	Fragaria	2011 Feb	Nat Genet	10.1038/ng.740	The genome of woodland strawberry (Fragaria vesca)	GigaDB	v1.0	240MB	209.8MB	Illumina
Fragaria_viridis	Eukaryota	Viridiplantae	Streptophyta	Magnoliopsida	Rosales	Rosaceae	Fragaria	2021 Nov 9	Proc Natl Acad Sci U S A	10.1073/pnas.2105431118	Evolutionary history and pan-genome dynamics of strawberry (Fragaria spp.)	GDR	v1.0	229.61MB	223.08MB	Illumina;PacBio;Hi-C
Fragaria_x_ananassa	Eukaryota	Viridiplantae	Streptophyta	Magnoliopsida	Rosales	Rosaceae	Fragaria	2019 Mar	Nat Genet	10.1038/s41588-019-0356-4	Origin and evolution of the octoploid strawberry genome	CoGe	v1.0	813.4MB	768.17MB	Illumina;Hi-C;PacBio
Fraxinus_americana	Eukaryota	Viridiplantae	Streptophyta	Magnoliopsida	Lamiales	Oleaceae	Fraxinus	2024 Jan 6	Commun Biol	10.1038/s42003-023-05748-4	High quality genomes produced from single MinION flow cells clarify polyploid and demographic histories of critically endangered Fraxinus (ash) species.	DRYAD	v0.2.1	875MB	None	BioNano，Illumina
Fraxinus_excelsior	Eukaryota	Viridiplantae	Streptophyta	Magnoliopsida	Lamiales	Oleaceae	Fraxinus	2017 Jan 12	Nature	10.1038/nature20786	Genome sequence and genetic diversity of European ash trees	Ash tree genomes	v2.0	877.24MB	None	Illumina
Fraxinus_nigra	Eukaryota	Viridiplantae	Streptophyta	Magnoliopsida	Lamiales	Oleaceae	Fraxinus	2024 Jan 6	Commun Biol	10.1038/s42003-023-05748-4	High quality genomes produced from single MinION flow cells clarify polyploid and demographic histories of critically endangered Fraxinus (ash) species.	DRYAD	v0.2.1	829MB	None	BioNano，Illumina
Fraxinus_pennsylvanica	Eukaryota	Viridiplantae	Streptophyta	Magnoliopsida	Lamiales	Oleaceae	Fraxinus	2024 Jan 6	Commun Biol	10.1038/s42003-023-05748-4	High quality genomes produced from single MinION flow cells clarify polyploid and demographic histories of critically endangered Fraxinus (ash) species.	DRYAD	v1.4	889MB	None	BioNano，Illumina
Galdieria_partita	Eukaryota	Rhodophyta	Bangiophyceae	Galdieriales	Galdieriaceae	Galdieria		2022 Oct 11	Proc Natl Acad Sci U S A	10.1073/pnas.2210665119	Life cycle and functional genomics of the unicellular red alga Galdieria for elucidating algal and plant evolution and industrial use.	NCBI	v1.0	None	17.8GB	Illumina;PacBio
Galdieria_phlegrea	Eukaryota	Rhodophyta	Bangiophyceae	Galdieriales	Galdieriaceae	Galdieria		2019 May 31	Elife	10.7554/eLife.45017	The genomes of polyextremophilic cyanidiales contain 1 percent horizontally transferred genes with diverse adaptive functions.	DRYAD	v1.0	None	14.6GB	PacBio
Galdieria_sulphuraria	Eukaryota	Rhodophyta	Bangiophyceae	Galdieriales	Galdieriaceae	Galdieria		2023 Jan 4	Nat Commun	10.1038/s41467-022-35566-x	Genome-wide signatures of adaptation to extreme environments in red algae.	NCBI	v1.0	None	14.5GB	PacBio
Gardenia_jasminoides	Eukaryota	Viridiplantae	Streptophyta	Magnoliopsida	Gentianales	Rubiaceae	Gardenia	2020 Jun 18	BMC Biol	10.1186/s12915-020-00795-3	Tandem gene duplications drive divergent evolution of caffeine and crocin biosynthetic pathways in plants	CoGe	v1.0	547.5MB	535MB	ONT;Hi-C;Illumina
Gastrodia_elata	Eukaryota	Viridiplantae	Streptophyta	Magnoliopsida	Asparagales	Orchidaceae	Gastrodia	2021 Dec	Plant J	10.1111/tpj.15528	A chromosome-scale Gastrodia elata genome and large-scale comparative genomic analysis indicate convergent evolution by gene loss in mycoheterotrophic and parasitic plants.	NGDC	v1.0	1.092GB	1.043GB	Illumina;PacBio;HiC
Gastrodia_menghaiensis	Eukaryota	Viridiplantae	Streptophyta	Magnoliopsida	Asparagales	Orchidaceae	Gastrodia	2022 Apr 7	BMC Plant Biol	10.1186/s12870-022-03573-1	The Gastrodia menghaiensis (Orchidaceae) genome provides new insights of orchid mycorrhizal interactions	Figshare	v1.0	0.987GB	862.84MB	Illumina;PacBio;10x;HiC
Genlisea_aurea	Eukaryota	Viridiplantae	Streptophyta	Magnoliopsida	Lamiales	Lentibulariaceae	Genlisea	2013 Jul 15	BMC Genomics	10.1186/1471-2164-14-476	The miniature genome of a carnivorous plant Genlisea aurea contains a low number of genes and short non-coding sequences.	NCBI	v1.0	None	43.3MB	Illumina
Gilia_yorkii	Eukaryota	Viridiplantae	Streptophyta	Magnoliopsida	Ericales	Polemoniaceae	Gilia	2022 Mar 2	Genome Biol Evol	10.1093/gbe/evac017	Chromosome-Scale Genome Assembly of Gilia yorkii Enables Genetic Mapping of Floral Traits in an Interspecies Cross	CoGe	v1.0	2801MB	2750MB	PacBio;Hi-C;Illumina
Gillenia_trifoliata	Eukaryota	Viridiplantae	Streptophyta	Magnoliopsida	Rosales	Rosaceae	Gillenia	2021 Nov 1	Hortic Res	10.1038/s41438-021-00662-4	The Gillenia trifoliata genome reveals dynamics correlated with growth and reproduction in Rosaceae	GDR	v1.0	321.6MB	296.3MB	Illumina;Hi-C;Nanopore
Ginkgo_biloba	Eukaryota	Viridiplantae	Streptophyta	Ginkgoopsida	Ginkgoales	Ginkgoaceae	Ginkgo	2021 Jun	Nat Plants	10.1038/s41477-021-00933-x	The nearly complete genome of Ginkgo biloba illuminates gymnosperm evolution.	NGDC	v1.0	12GB	9.88GB	Illumina;Hi-C;PacBio
Glebionis_coronaria	Eukaryota	Viridiplantae	Streptophyta	Magnoliopsida	Asterales	Asteraceae	Glebionis	2022 Dec 1	DNA Res	10.1093/dnares/dsac036	Chromosome-level genome of a leaf vegetable Glebionis coronaria provides insights into the biosynthesis of monoterpenoids contributing to its special aroma	Figshare	v1.0	7168MB	6963.2MB	Hi-C;PacBio
Glycine_max	Eukaryota	Viridiplantae	Streptophyta	Magnoliopsida	Fabales	Fabaceae	Glycine	2021 Sep 27	G3 (Bethesda)	10.1093/g3journal/jkab272	Genome assembly of the popular Korean soybean cultivar Hwangkeum	JGI	v1.0	None	933.12MB	Illumina;PacBio;Sanger
Glycine_soja	Eukaryota	Viridiplantae	Streptophyta	Magnoliopsida	Fabales	Fabaceae	Glycine	2019 Mar 14	Nat Commun	10.1038/s41467-019-09142-9	A reference-grade wild soybean genome	JGI	v1.1	None	1013.2MB	Illumina;Hi-C;PacBio
Gnetum_montanum	Eukaryota	Viridiplantae	Streptophyta	Gnetopsida	Gnetales	Gnetaceae	Gnetum	2018 Feb	Nat Plants	10.1038/s41477-017-0097-2	A genome for gnetophytes and early evolution of seed plan	DRYAD	v1.0	None	4.07GB	Illumina
Gonium_pectorale	Eukaryota	Viridiplantae	Chlorophyta	Chlorophyceae	Chlamydomonadales	Volvocaceae	Gonium	2016 Apr 22	Nat Commun	10.1038/ncomms11370	The Gonium pectorale genome demonstrates co-option of cell cycle regulation during the evolution of multicellularity	NCBI	v1.0	None	148.8MB	454;Illumina;ABI3730
Gossypium_anomalum	Eukaryota	Viridiplantae	Streptophyta	Magnoliopsida	Malvales	Malvaceae	Gossypium	2022 Dec	Nat Genet	10.1038/s41588-022-01237-2	Genomic innovation and regulatory rewiring during evolution of the cotton genus Gossypium.	Figshare	v1.0	1300MB	1202MB	Illumina;Hi-C;PacBio
Gossypium_arboreum	Eukaryota	Viridiplantae	Streptophyta	Magnoliopsida	Malvales	Malvaceae	Gossypium	2021 Aug 23	Mol Biol Evol	10.1093/molbev/msab128	Comparative Genome Analyses Highlight Transposon-Mediated Genome Expansion and the Evolutionary Architecture of 3D Genomic Folding in Cotton.	Figshare	v1.0	None	1621MB	Illumina;Hi-C;PacBio
Gossypium_aridum	Eukaryota	Viridiplantae	Streptophyta	Magnoliopsida	Malvales	Malvaceae	Gossypium	2019 Jan 1	Genome Biol Evol	10.1093/gbe/evy256	Insights into the Evolution of the New World Diploid Cottons (Gossypium, Subgenus Houzingenia) Based on Genome Sequencing.	NCBI	v1.0	None	919MB	Illumina
Gossypium_australe	Eukaryota	Viridiplantae	Streptophyta	Magnoliopsida	Malvales	Malvaceae	Gossypium	2020 Mar	Plant Biotechnol J	10.1111/pbi.13249	Genome sequencing of the Australian wild diploid species Gossypium australe highlights disease resistance and delayed gland morphogenesis.	NCBI	v1.0	1670MB	1752MB	Illumina;Hi-C;PacBio;DLS
Gossypium_barbadense	Eukaryota	Viridiplantae	Streptophyta	Magnoliopsida	Malvales	Malvaceae	Gossypium	2020 May	Nat Genet	10.1038/s41588-020-0614-5	Genomic diversifications of five Gossypium allopolyploid species and their impact on cotton improvement	JGI	v1.1	2195MB	2195MB	Illumina;Hi-C;PacBio
Gossypium_bickii	Eukaryota	Viridiplantae	Streptophyta	Magnoliopsida	Malvales	Malvaceae	Gossypium	2022 Dec	Nat Genet	10.1038/s41588-022-01237-2	Genomic innovation and regulatory rewiring during evolution of the cotton genus Gossypium.	Figshare	v1.0	1800MB	1606MB	Illumina;Hi-C;PacBio
Gossypium_darwinii	Eukaryota	Viridiplantae	Streptophyta	Magnoliopsida	Malvales	Malvaceae	Gossypium	2020 May	Nat Genet	10.1038/s41588-020-0614-5	Genomic diversifications of five Gossypium allopolyploid species and their impact on cotton improvement	NCBI	v1.1	2182MB	2183MB	Illumina;Hi-C;PacBio
Gossypium_gossypioides	Eukaryota	Viridiplantae	Streptophyta	Magnoliopsida	Malvales	Malvaceae	Gossypium	2019 Jan 1	Genome Biol Evol	10.1093/gbe/evy256	Insights into the Evolution of the New World Diploid Cottons (Gossypium, Subgenus Houzingenia) Based on Genome Sequencing.	NCBI	v1.0	None	841MB	Illumina
Gossypium_harknessii	Eukaryota	Viridiplantae	Streptophyta	Magnoliopsida	Malvales	Malvaceae	Gossypium	2019 Jan 1	Genome Biol Evol	10.1093/gbe/evy256	Insights into the Evolution of the New World Diploid Cottons (Gossypium, Subgenus Houzingenia) Based on Genome Sequencing.	NCBI	v1.0	None	910MB	Illumina
Gossypium_herbaceum	Eukaryota	Viridiplantae	Streptophyta	Magnoliopsida	Malvales	Malvaceae	Gossypium	2022 Dec	Nat Genet	10.1038/s41588-022-01237-2	Genomic innovation and regulatory rewiring during evolution of the cotton genus Gossypium.	Figshare	v1.0	1700MB	1514MB	Illumina;Hi-C;PacBio
Gossypium_hirsutum	Eukaryota	Viridiplantae	Streptophyta	Magnoliopsida	Malvales	Malvaceae	Gossypium	2020 May	Nat Genet	10.1038/s41588-020-0614-5	Genomic diversifications of five Gossypium allopolyploid species and their impact on cotton improvement	JGI	v2.1	2305.24MB	2305.2MB	Illumina;Hi-C;PacBio
Gossypium_klotzschianum	Eukaryota	Viridiplantae	Streptophyta	Magnoliopsida	Malvales	Malvaceae	Gossypium	2019 Jan 1	Genome Biol Evol	10.1093/gbe/evy256	Insights into the Evolution of the New World Diploid Cottons (Gossypium, Subgenus Houzingenia) Based on Genome Sequencing.	NCBI	v1.0	None	880MB	Illumina
Gossypium_laxum	Eukaryota	Viridiplantae	Streptophyta	Magnoliopsida	Malvales	Malvaceae	Gossypium	2019 Jan 1	Genome Biol Evol	10.1093/gbe/evy256	Insights into the Evolution of the New World Diploid Cottons (Gossypium, Subgenus Houzingenia) Based on Genome Sequencing.	NCBI	v1.0	None	934MB	Illumina
Gossypium_lobatum	Eukaryota	Viridiplantae	Streptophyta	Magnoliopsida	Malvales	Malvaceae	Gossypium	2019 Jan 1	Genome Biol Evol	10.1093/gbe/evy256	Insights into the Evolution of the New World Diploid Cottons (Gossypium, Subgenus Houzingenia) Based on Genome Sequencing.	NCBI	v1.0	None	934MB	Illumina
Gossypium_longicalyx	Eukaryota	Viridiplantae	Streptophyta	Magnoliopsida	Malvales	Malvaceae	Gossypium	2022 Dec	Nat Genet	10.1038/s41588-022-01237-2	Genomic innovation and regulatory rewiring during evolution of the cotton genus Gossypium.	Figshare	v1.0	1300MB	1198MB	Illumina;Hi-C;PacBio
Gossypium_raimondii	Eukaryota	Viridiplantae	Streptophyta	Magnoliopsida	Malvales	Malvaceae	Gossypium	2021 Aug 23	Mol Biol Evol	10.1093/molbev/msab128	Comparative Genome Analyses Highlight Transposon-Mediated Genome Expansion and the Evolutionary Architecture of 3D Genomic Folding in Cotton.	Figshare	v2.1	None	750MB	Illumina;Hi-C;PacBio
Gossypium_rotundifolium	Eukaryota	Viridiplantae	Streptophyta	Magnoliopsida	Malvales	Malvaceae	Gossypium	2021 Aug 23	Mol Biol Evol	10.1093/molbev/msab128	Comparative Genome Analyses Highlight Transposon-Mediated Genome Expansion and the Evolutionary Architecture of 3D Genomic Folding in Cotton	Figshare	v1.0	None	2444MB	Illumina;Hi-C;PacBio
Gossypium_schwendimanii	Eukaryota	Viridiplantae	Streptophyta	Magnoliopsida	Malvales	Malvaceae	Gossypium	2019 Jan 1	Genome Biol Evol	10.1093/gbe/evy256	Insights into the Evolution of the New World Diploid Cottons (Gossypium, Subgenus Houzingenia) Based on Genome Sequencing.	NCBI	v1.0	None	929MB	Illumina
Gossypium_stocksii	Eukaryota	Viridiplantae	Streptophyta	Magnoliopsida	Malvales	Malvaceae	Gossypium	2022 Dec	Nat Genet	10.1038/s41588-022-01237-2	Genomic innovation and regulatory rewiring during evolution of the cotton genus Gossypium.	Figshare	v1.0	1500MB	1442MB	Illumina;Hi-C;PacBio
Gossypium_sturtianum	Eukaryota	Viridiplantae	Streptophyta	Magnoliopsida	Malvales	Malvaceae	Gossypium	2022 Dec	Nat Genet	10.1038/s41588-022-01237-2	Genomic innovation and regulatory rewiring during evolution of the cotton genus Gossypium.	Figshare	v1.0	2000MB	1903MB	Illumina;Hi-C;PacBio
Gossypium_trilobum	Eukaryota	Viridiplantae	Streptophyta	Magnoliopsida	Malvales	Malvaceae	Gossypium	2019 Jan 1	Genome Biol Evol	10.1093/gbe/evy256	Insights into the Evolution of the New World Diploid Cottons (Gossypium, Subgenus Houzingenia) Based on Genome Sequencing.	NCBI	v1.0	None	851MB	Illumina
Gracilaria_domingensis	Eukaryota	Rhodophyta	Florideophyceae	Rhodymeniophycidae	Gracilariales	Gracilariaceae	Gracilaria	2022 Jun	J Phycol	10.1111/jpy.13238	Insights into agar and secondary metabolite pathways from the genome of the red alga Gracilaria domingensis (Rhodophyta, Gracilariales).	NCBI	v1.0	None	77.7MB	PacBio
Gracilariopsis_chorda	Eukaryota	Rhodophyta	Florideophyceae	Rhodymeniophycidae	Gracilariales	Gracilariaceae	Gracilariopsis	2018 Aug 1	Mol Biol Evol	10.1093/molbev/msy081	Analysis of the Draft Genome of the Red Seaweed Gracilariopsis chorda Provides Insights into Genome Size Evolution in Rhodophyta	NCBI	v1.0	None	92.1MB	Illumina;PacBio
Guadua_angustifolia	Eukaryota	Viridiplantae	Streptophyta	Magnoliopsida	Poales	Poaceae	Guadua	2024 Apr	Nat Genet	10.1038/s41588-024-01683-0	Genome assemblies of 11 bamboo species highlight diversification induced by dynamic subgenome dominance.	CoGe	v2.0	1.58GB	1545.93MB	Illumina;ONT;Hi-C
Gypsophila_paniculata	Eukaryota	Viridiplantae	Streptophyta	Magnoliopsida	Caryophyllales	Caryophyllaceae	Gypsophila	2022 Aug 24	Hortic Res	10.1093/hr/uhac176	The chromosome-level genome of Gypsophila paniculata reveals the molecular mechanism of floral development and ethylene insensitivity.	CNSA	v1.0	794.66MB	749.58MB	Illumina;ONT;HI-C
Haloxylon_ammodendron	Eukaryota	Viridiplantae	Streptophyta	Magnoliopsida	Caryophyllales	Chenopodiaceae	Haloxylon	2022 Feb 27	DNA Res	10.1093/dnares/dsac006	Chromosome-level genome assembly of a xerophytic plant, Haloxylon ammodendron	Figshare	v1.0	708.7MB	685.3MB	Hi-C;PacBio;Illumina
Handroanthus_impetiginosus	Eukaryota	Viridiplantae	Streptophyta	Magnoliopsida	Lamiales	Bignoniaceae	Handroanthus	2018 Jan 1	Gigascience	10.1093/gigascience/gix125	Genome assembly of the Pink Ipe (Handroanthus impetiginosus, Bignoniaceae), a highly valued, ecologically keystone Neotropical timber forest tree	NCBI	v1.1	503.748072MB	503.3MB	Illumina
Helianthus_annuus	Eukaryota	Viridiplantae	Streptophyta	Magnoliopsida	Asterales	Asteraceae	Helianthus	2017 Jun 1	Nature	10.1038/nature22380	The sunflower genome provides insights into oil metabolism, flowering and Asterid evolution	NCBI	v2.0	3840MB	3072MB	Illumina;PacBio
Helianthus_tuberosus	Eukaryota	Viridiplantae	Streptophyta	Magnoliopsida	Asterales	Asteraceae	Helianthus	2024 Mar 11	Plant Commun	10.1016/j.xplc.2023.100767	A haplotype-resolved chromosome-level genome assembly for the hexaploid Jerusalem artichoke provides insights into its origin, evolution and inulin metabolism.	NGDC	v1.0	21299.2MB	22118.4MB	Illumina;Hi-C;PacBio
Heliophila_variabilis	Eukaryota	Viridiplantae	Streptophyta	Magnoliopsida	Brassicales	Brassicaceae	Heliophila	2023 Oct	Plant J	10.1111/tpj.16383	The meso-octoploid Heliophila variabilis genome sheds a new light on the impact of polyploidization and diploidization on the diversity of the Cape flora.	ORCAE	v1.0	300.50MB	334MB	Illumina;Hi-C
Heracleum_sosnowskyi	Eukaryota	Viridiplantae	Streptophyta	Magnoliopsida	Apiales	Apiaceae	Heracleum	2024 Jan	Plant J	10.1111/tpj.16500	The genome of the toxic invasive species Heracleum sosnowskyi carries an increased number of genes despite absence of recent whole-genome duplications.	NCBI	v1.0	None	1638.4MB	Illumina;Hi-C;Nanopore
Herpetospermum_pedunculosum	Eukaryota	Viridiplantae	Streptophyta	Magnoliopsida	Cucurbitales	Cucurbitaceae	Herpetospermum	2023 Feb 3	Genome Biol Evol	10.1093/gbe/evad005	Chromosome-Level Genome Assembly of Herpetospermum pedunculosum (Cucurbitaceae).	NCBI	v1.0	806.93MB	804.11MB	PacBio;Hi-C;Illumina
Hevea_brasiliensis	Eukaryota	Viridiplantae	Streptophyta	Magnoliopsida	Malpighiales	Euphorbiaceae	Hevea	2020 Feb 3	Mol Plant	10.1016/j.molp.2019.10.017	The Chromosome-Based Rubber Tree Genome Provides New Insights into Spurge Genome Evolution and Rubber Biosynthesis	NCBI	v1.0	1561MB	1472MB	PacBio;Illumina;Hi-C
Hibiscus_cannabinus	Eukaryota	Viridiplantae	Streptophyta	Magnoliopsida	Malvales	Malvaceae	Hibiscus	2020 Aug	Plant Biotechnol J	10.1111/pbi.13341	The genome of kenaf (Hibiscus cannabinus L.) provides insights into bast fiber and leaf shape biogenesis.	NGDC	v1.0	1000MB	1078MB	Illumina;Hi-C;PacBio
Hibiscus_syriacus	Eukaryota	Viridiplantae	Streptophyta	Magnoliopsida	Malvales	Malvaceae	Hibiscus	2017 Feb 1	DNA Res	10.1093/dnares/dsw049	Genome analysis of Hibiscus syriacus provides insights of polyploidization and indeterminate flowering in woody plants	NCBI	v2.0	None	1748MB	Illumina
Hippophae_rhamnoides	Eukaryota	Viridiplantae	Streptophyta	Magnoliopsida	Rosales	Elaeagnaceae	Hippophae	2022 Jul	New Phytol	10.1111/nph.18017	Genome of Hippophae rhamnoides provides insights into a conserved molecular mechanism in actinorhizal and rhizobial symbioses	CNGBdb	v1.0	749MB	730MB	Illumina;Hi-C;PacBio
Hirschfeldia_incana	Eukaryota	Viridiplantae	Streptophyta	Magnoliopsida	Brassicales	Brassicaceae	Hirschfeldia	2023 Nov	Plant Cell Environ	10.1111/pce.14662	The genome sequence of Hirschfeldia incana, a new Brassicaceae model to improve photosynthetic light-use efficiency	ORCAE	v1.0	487MB	398.5MB	Illumina;PacBio
Hopea_odorata	Eukaryota	Viridiplantae	Streptophyta	Magnoliopsida	Malvales	Dipterocarpaceae	Hopea	2022 Nov 14	Plant Commun	10.1016/j.xplc.2022.100464	Thirteen Dipterocarpoideae genomes provide insights into their evolution and borneol biosynthesis.	CNSA	v1.0	387.7MB	478.5MB	ONT;Hi-C;PacBio
Hopea_reticulata	Eukaryota	Viridiplantae	Streptophyta	Magnoliopsida	Malvales	Dipterocarpaceae	Hopea	2024 Feb 23	Nat Commun	10.1038/s41467-024-45836-5	Dipterocarpoidae genomics reveal their demography and adaptations to Asian rainforests.	Figshare	v1.0	1500.49MB	1237.93MB	Illumina;Hi-C;PacBio
Hordeum_marinum	Eukaryota	Viridiplantae	Streptophyta	Magnoliopsida	Poales	Poaceae	Hordeum	2022 Sep 12	Plant Commun	10.1016/j.xplc.2022.100333	The genome and gene editing system of sea barleygrass provide a novel platform for cereal domestication and stress tolerance studies	NGDC	v1.0	4.2GB	3.816GB	Illumina;PacBio;HI-C
Hordeum_spontaneum	Eukaryota	Viridiplantae	Streptophyta	Magnoliopsida	Poales	Poaceae	Hordeum	2023 Aug 10	Sci Data	10.1038/s41597-023-02434-2	High-quality wild barley genome assemblies and annotation with Nanopore long reads and Hi-C sequencing data.	Figshare	v1.0	4.56GB	5.025GB	Illumina;ONT;Hi-C
Hordeum_vulgare	Eukaryota	Viridiplantae	Streptophyta	Magnoliopsida	Poales	Poaceae	Hordeum	2017 Apr 26	Nature	10.1038/nature22043	A chromosome conformation capture ordered sequence of the barley genome.	ORCAE	v1.0	None	4.79GB	Illumina;PacBio;HI-C
Hsuehochloa_calcarea	Eukaryota	Viridiplantae	Streptophyta	Magnoliopsida	Poales	Poaceae	Hsuehochloa	2024 Apr	Nat Genet	10.1038/s41588-024-01683-0	Genome assemblies of 11 bamboo species highlight diversification induced by dynamic subgenome dominance.	CoGe	v1.0	1.32GB	1298.05MB	Illumina;ONT;Hi-C
Humulus_lupulus	Eukaryota	Viridiplantae	Streptophyta	Magnoliopsida	Rosales	Cannabaceae	Humulus	2021 Mar	Plant Genome	10.1002/tpg2.20072	A draft phased assembly of the diploid Cascade hop (Humulus lupulus) genome	HopBase	v1.0	3788.8MB	3540MB	Illumina;Hi-C;PacBio
Hylocereus_undatus	Eukaryota	Viridiplantae	Streptophyta	Magnoliopsida	Caryophyllales	Cactaceae	Hylocereus	2021 Jul 6	Hortic Res	10.1038/s41438-021-00612-0	A chromosome-scale genome sequence of pitaya (Hylocereus undatus) provides novel insights into the genome evolution and regulation of betalain biosynthesis	Pitaya Genome Database	v1.0	1580MB	1410MB	Illumina;Hi-C;PacBio
Hypnum_curvifolium	Eukaryota	Viridiplantae	Streptophyta	Bryopsida	Hypnales	Pylaisiaceae	Calliergonella	2022 Feb 4	Genome Biol Evol	10.1093/gbe/evac020	Chromosome-level genome assemblies of two Hypnales (mosses) reveal high intergeneric synteny.	Figshare	v1.0	269.5MB	262.0MB	Hi-C
Hyssopus_officinalis	Eukaryota	Viridiplantae	Streptophyta	Magnoliopsida	Lamiales	Lamiaceae	Hyssopus	2020 May 13	Sci Adv	10.1126/sciadv.aba0721	The evolutionary origins of the cat attractant nepetalactone in catnip.	DRYAD	v1.0	None	347.19MB	Hi-C;Illumina
Ilex_latifolia	Eukaryota	Viridiplantae	Streptophyta	Magnoliopsida	Aquifoliales	Aquifoliaceae	Ilex	2022 Aug 22	Front Plant Sci	10.3389/fpls.2022.982323	The chromosome-level holly (Ilex latifolia) genome reveals key enzymes in triterpenoid saponin biosynthesis and fruit color change.	NGDC	v1.0	772.55MB	766.02MB	Illumina;Hi-C;Nanopore
Ilex_polyneura	Eukaryota	Viridiplantae	Streptophyta	Magnoliopsida	Aquifoliales	Aquifoliaceae	Ilex	2022 Jan 5	Hortic Res	10.1093/hr/uhab049	A chromosome-scale genome assembly for the holly (Ilex polyneura) provides insights into genomic adaptations to elevation in Southwest China	NGDC	v1.0	729.31MB	727.1MB	Illumina;Hi-C;PacBio;Sanger
Iochroma_cyaneum	Eukaryota	Viridiplantae	Streptophyta	Magnoliopsida	Solanales	Solanaceae	Iochroma	2022 Sep	Plant Genome	10.1002/tpg2.20223	Genome sequence for the blue-flowered Andean shrub Iochroma cyaneum reveals extensive discordance across the berry clade of Solanaceae.	Sol Genomics Network	v1.0	3276.8MB	2764.8MB	Illumina;Hi-C;Nanopore
Ipomoea_aquatica	Eukaryota	Viridiplantae	Streptophyta	Magnoliopsida	Solanales	Convolvulaceae	Ipomoea	2021 November 17	Scientia Horticulturae	10.1016/j.scienta.2021.110501	The chromosome-based genome provides insights into the evolution in water spinach	NGDC	v1.0	550.03MB	513.19MB	Illumina;PacBio
Ipomoea_batatas	Eukaryota	Viridiplantae	Streptophyta	Magnoliopsida	Solanales	Convolvulaceae	Ipomoea	2017 Sep	Nat Plants	10.1038/s41477-017-0002-z	Haplotype-resolved sweet potato genome traces back its hexaploidization history.	Public-genomes-ngs	v1.0	None	836MB	Illumina
Ipomoea_cairica	Eukaryota	Viridiplantae	Streptophyta	Magnoliopsida	Solanales	Convolvulaceae	Ipomoea	2022 Aug 25	G3 (Bethesda)	10.1093/g3journal/jkac187	A chromosome-level reference genome of a Convolvulaceae species Ipomoea cairica.	AGIS	v1.0	730MB	733MB	Illumina;Hi-C;PacBio
Ipomoea_nil	Eukaryota	Viridiplantae	Streptophyta	Magnoliopsida	Solanales	Convolvulaceae	Ipomoea	2016 Nov 8	Nat Commun	10.1038/ncomms13295	Genome sequence and analysis of the Japanese morning glory Ipomoea nil	NCBI	v1.1	750MB	734.8MB	Illumina;PacBio
Iris_pallida	Eukaryota	Viridiplantae	Streptophyta	Magnoliopsida	Asparagales	Iridaceae	Iris	2023 Oct 5	GigaByte	10.46471/gigabyte.94	Genome assembly of the bearded iris, Iris pallida.	GigaDB	v1.0	None	13.48GB	PacBio;BioNoneo
Isoetes_taiwanensis	Eukaryota	Viridiplantae	Streptophyta	Lycopodiopsida	Isoetales	Isoetaceae	Isoetes	2021 Nov 3	Nat Commun	10.1038/s41467-021-26644-7	Underwater CAM photosynthesis elucidated by Isoetes genome.	CoGe	v1.0	1.65GB	1.66GB	Illumina;Nanopore
Jacaranda_mimosifolia	Eukaryota	Viridiplantae	Streptophyta	Magnoliopsida	Lamiales	Bignoniaceae	Jacaranda	2021 Jun 8	Genome Biol Evol	10.1093/gbe/evab094	Chromosomal-level reference genome of the neotropical tree Jacaranda mimosifolia D. Don.	Figshare	v1.0	739MB	707.32MB	PacBio;Hi-C;Illumina
Jasminum_sambac	Eukaryota	Viridiplantae	Streptophyta	Magnoliopsida	Lamiales	Oleaceae	Jasminum	2022 Jul	Plant Biotechnol J	10.1111/pbi.13820	Genomes of single- and double-petal jasmines (Jasminum sambac) provide insights into their divergence time and structural variations	NGDC	v1.0	None	487.059642MB	PacBio;Hi-C;Illumina
Jatropha_curcas	Eukaryota	Viridiplantae	Streptophyta	Magnoliopsida	Malpighiales	Euphorbiaceae	Jatropha	2019 Feb	Plant Biotechnol J	10.1111/pbi.12995	Genome sequence of Jatropha curcas L., a non-edible biodiesel plant, provides a resource to improve seed-related traits	NCBI	v1.0	350.6MB	320MB	Illumina;PacBio
Juglans_mandshurica	Eukaryota	Viridiplantae	Streptophyta	Magnoliopsida	Fagales	Juglandaceae	Juglans	2022 Jun 28	Gigascience	10.1093/gigascience/giac057	The Manchurian Walnut Genome: Insights into Juglone and Lipid Biosynthesis.	GigaDB	v1.0	547.99MB	528MB	Illumina;Pacbio;Hi-C
Juglans_regia	Eukaryota	Viridiplantae	Streptophyta	Magnoliopsida	Fagales	Juglandaceae	Juglans	2020 May 1	Gigascience	10.1093/gigascience/giaa050	High-quality chromosome-scale assembly of the walnut (Juglans regia L.) reference genome	NCBI	v2.0	488.2MB	573.9MB	Illumina;Hi-C;ONT
Juglans_sigillata	Eukaryota	Viridiplantae	Streptophyta	Magnoliopsida	Fagales	Juglandaceae	Juglans	2020 Feb 1	Gigascience	10.1093/gigascience/giaa006	Chromosomal-level assembly of Juglans sigillata genome using Nanopore, BioNano, and Hi-C analysis	GigaDB	v1.0	618.79MB	574.62MB	Illumina;BioNano;Hi-C
Juncus_effusus	Eukaryota	Viridiplantae	Streptophyta	Magnoliopsida	Poales	Juncaceae	Juncus	2022 Sep 30	G3 (Bethesda)	10.1093/g3journal/jkac211	Chromosome scale genome assemblies and annotations for Poales species Carex cristatella, Carex scoparia, Juncus effusus and Juncus inflexus.	DRYAD	v1.0	225.5MB	224.468077MB	Illumina;Hi-C;Nanopore
Juncus_inflexus	Eukaryota	Viridiplantae	Streptophyta	Magnoliopsida	Poales	Juncaceae	Juncus	2022 Sep 30	G3 (Bethesda)	10.1093/g3journal/jkac211	Chromosome scale genome assemblies and annotations for Poales species Carex cristatella, Carex scoparia, Juncus effusus and Juncus inflexus.	DRYAD	v1.0	196MB	267.557116MB	Illumina;Hi-C;Nanopore
Kalanchoe_fedtschenkoi	Eukaryota	Viridiplantae	Streptophyta	Magnoliopsida	Saxifragales	Crassulaceae	Kalanchoe	2017 Dec 1	Nat Commun	10.1038/s41467-017-01491-7	The Kalancho genome provides insights into convergent evolution and building blocks of crassulacean acid metabolism	JGI	v2.0	260MB	256MB	Illumina
Kandelia_obovata	Eukaryota	Viridiplantae	Streptophyta	Magnoliopsida	Malpighiales	Rhizophoraceae	Kandelia	2020 May 2	Hortic Res	10.1038/s41438-020-0300-x	Chromosome-scale assembly of the Kandelia obovata genome	NGDC	v1.0	211.86MB	178.44MB	Illumina;PacBio;Hi-C
Khaya_senegalensis	Eukaryota	Viridiplantae	Streptophyta	Magnoliopsida	Sapindales	Meliaceae	Khaya	2023 Nov 25	Sci Data	10.1038/s41597-023-02707-w	Chromosome-scale genomes of commercially important mahoganies, Swietenia macrophylla and Khaya senegalensis.	Figshare	v1.0	None	406.50MB	Illumina;Hi-C
Kingdonia_uniflora	Eukaryota	Viridiplantae	Streptophyta	Magnoliopsida	Ranunculales	Circaeasteraceae	Kingdonia	2020 May 22	iScience	10.1016/j.isci.2020.101124	Genome Sequencing of the Endangered Kingdonia uniflora (Circaeasteraceae, Ranunculales) Reveals Potential Mechanisms of Evolutionary Specialization	NCBI	v1.0	1150MB	1004.7MB	Illumina
Kitagawia_praeruptora	Eukaryota	Viridiplantae	Streptophyta	Magnoliopsida	Apiales	Apiaceae	Kitagawia	2024 Jan 2	Gigascience	10.1093/gigascience/giae025	The telomere-to-telomere (T2T) genome of Peucedanum praeruptorum Dunn provides insights into the genome evolution and coumarin biosynthesis.	Figshare	v1.0	1822.72MB	1843.2MB	Nanopore;PacBio
Klebsormidium_flaccidum	Eukaryota	Viridiplantae	Streptophyta	Klebsormidiophyceae	Klebsormidiales	Klebsormidiaceae	Klebsormidium	2014 May 28	Nat Commun	10.1038/ncomms4978	Klebsormidium flaccidum genome reveals primary factors for plant terrestrial adaptation.	NCBI	v1.0	117.1MB	103.9MB	454;Illumina
Knoxia_roxburghii	Eukaryota	Viridiplantae	Streptophyta	Magnoliopsida	Gentianales	Rubiaceae	Knoxia	2023 Nov 15	Sci Data	10.1038/s41597-023-02725-8	A chromosome-level genome assembly of the Knoxia roxburghii (Rubiaceae).	Figshare	v1.0	428.39MB	446.3MB	DNBSEQ;Illumina;PacBio
Kobresia_littledalei	Eukaryota	Viridiplantae	Streptophyta	Magnoliopsida	Poales	Cyperaceae	Cariceae	2020 Jun 11	Sci Data	10.1038/s41597-020-0518-3	Genome sequence of Kobresia littledalei, the first chromosome-level genome in the family Cyperaceae	NCBI	v1.0	415.24MB	373.85MB	Illumina;Hi-C;PacBio
Lablab_purpureus	Eukaryota	Viridiplantae	Streptophyta	Magnoliopsida	Fabales	Fabaceae	Lablab	2019 Mar 1	Gigascience	10.1093/gigascience/giy152	The draft genomes of five agriculturally important African orphan crops	ORCAE	v1.0	422.96MB	395.47MB	Illumina
Lactuca_saligna	Eukaryota	Viridiplantae	Streptophyta	Magnoliopsida	Asterales	Asteraceae	Lactuca	2023 Jul	Plant J	10.1111/tpj.16212	The genome of Lactuca saligna, a wild relative of lettuce, provides insight into non-host resistance to the downy mildew Bremia lactucae.	NCBI	v1.0	2355.2MB	2324.48MB	Illumina;Hi-C;PacBio;BioNano
Lactuca_sativa	Eukaryota	Viridiplantae	Streptophyta	Magnoliopsida	Asterales	Asteraceae	Lactuca	2018 Feb 10	J Biotechnol	10.1016/j.jbiotec.2017.12.021	Assembly of the Lactuca sativa, L. cv. Tizian draft genome sequence reveals differences within major resistance complex 1 as compared to the cv. Salinas reference genome. Verwaaijen B, et al. J Biotechnol 2018 Feb 10	JGI	v5.0	2764.8MB	2437.12MB	None
Lactuca_virosa	Eukaryota	Viridiplantae	Streptophyta	Magnoliopsida	Asterales	Asteraceae	Lactuca	2023 Nov 1	G3 (Bethesda)	10.1093/g3journal/jkad204	Genome assembly and analysis of Lactuca virosa: implications for lettuce breeding.	NCBI	v1.0	3379.2MB	3532.8MB	Hi-C;Illumina;PacBio;BioNano
Lagenaria_siceraria	Eukaryota	Viridiplantae	Streptophyta	Magnoliopsida	Cucurbitales	Cucurbitaceae	Lagenaria	2017 Dec	Plant J	10.1111/tpj.13722	The bottle gourd genome provides insights into Cucurbitaceae evolution and facilitates mapping of a Papaya ring-spot virus resistance locus	Cucurbit Genomics Database	v1.0	334MB	313.4MB	Illumina
Lagerstroemia_indica	Eukaryota	Viridiplantae	Streptophyta	Magnoliopsida	Myrtales	Lythraceae	Lagerstroemia	2023 Jul 21	Hortic Res	10.1093/hr/uhad146	Genome assembly and resequencing analyses provide new insights into the evolution and ornamental traits of crape myrtle.	NGDC	v1.0	329.14MB	329.14MB	Illumina;Hi-C;PacBio
Lagerstroemia_speciosa	Eukaryota	Viridiplantae	Streptophyta	Magnoliopsida	Myrtales	Lythraceae	Lagerstroemia	2024 Feb 22	Nat Commun	10.1038/s41467-024-46080-7	Genomic evidence for rediploidization and adaptive evolution following the whole-genome triplication.	Figshare	v1.0	340.46MB	319.66MB	Illumina;Hi-C;PacBio
Lanxangia_tsao-ko	Eukaryota	Viridiplantae	Streptophyta	Magnoliopsida	Zingiberales	Zingiberaceae	Lanxangia	2022 Sep 19	Hortic Res	10.1093/hr/uhac211	Chromosome-level genome assembly of Amomum tsao-ko provides insights into the biosynthesis of flavor compounds.	CNSA	v1.0	2080MB	1980MB	Illumina;Hi-C;Nanopore
Larix_kaempferi	Eukaryota	Viridiplantae	Streptophyta	Pinopsida	Pinales	Pinaceae	Larix	2022 Jul	J Integr Plant Biol	10.1111/jipb.13265	The Larix kaempferi genome reveals new insights into wood properties.	NGDC	v1.0	12.95GB	10.97GB	Illumina;PacBio
Larix_sibirica	Eukaryota	Viridiplantae	Streptophyta	Pinopsida	Pinales	Pinaceae	Larix	2022 Aug 6	Plants (Basel)	10.3390/plants11152062	Annotation of Siberian Larch (Larix sibirica Ledeb.) nuclear genome - one of the most cold-resistant tree species in the only deciduous genus in Pinaceae.	Figshare	v1.0	12.03GB	12.34GB	Illumina
Leavenworthia_alabamica	Eukaryota	Viridiplantae	Streptophyta	Magnoliopsida	Brassicales	Brassicaceae	Leavenworthia	2013 Aug	Nat Genet	10.1038/ng.2684	An atlas of over 90,000 conserved noncoding sequences provides insight into crucifer regulatory regions	UCSC	v1.0	None	174MB	Illumina
Leersia_perrieri	Eukaryota	Viridiplantae	Streptophyta	Magnoliopsida	Poales	Poaceae	Leersia	2018 Feb	Nat Genet	10.1038/s41588-018-0040-0	Genomes of 13 domesticated and wild rice relatives highlight genetic conservation, turnover and innovation across the genus Oryza	CyVerse	v1.0	323MB	266.687832MB	Illumina
Lemna_minor	Eukaryota	Viridiplantae	Streptophyta	Magnoliopsida	Alismatales	Araceae	Lemna	2015 Nov 25	Biotechnol Biofuels	10.1186/s13068-015-0381-1	The first draft genome of the aquatic model plant Lemna minor opens the route for future stress physiology research and biotechnological applications	CoGe	v1.0	481MB	472MB	Illumina
Lemna_minuta	Eukaryota	Viridiplantae	Streptophyta	Magnoliopsida	Alismatales	Araceae	Lemna	2022 Feb 4	Plant Physiol	10.1093/plphys/kiab564	The genome and preliminary single-nuclei transcriptome of Lemna minuta reveals mechanisms of invasiveness	CoGe	v1.0	365MB	360MB	Illumina;ONT;HI-C
Leonotis_leonurus	Eukaryota	Viridiplantae	Streptophyta	Magnoliopsida	Lamiales	Lamiaceae	Leonotis	2023 Jan 20	Nat Commun	10.1038/s41467-023-35845-1	Uncovering a miltiradiene biosynthetic gene cluster in the Lamiaceae reveals a dynamic evolutionary trajectory.	DRYAD	v1.0	688MB	585MB	Illumina
Lepidium_meyenii	Eukaryota	Viridiplantae	Streptophyta	Magnoliopsida	Brassicales	Brassicaceae	Lepidium	2016 Jul 6	Mol Plant	10.1016/j.molp.2016.04.016	Genome of Plant Maca (Lepidium meyenii) Illuminates Genomic Basis for High-Altitude Adaptation in the Central Andes	Herbal-genome	v1.0	751MB	743.2MB	None
Leptodermis_oblonga	Eukaryota	Viridiplantae	Streptophyta	Magnoliopsida	Gentianales	Rubiaceae	Leptodermis	2021 Sep	Genomics	10.1016/j.ygeno.2021.07.012	Chromosomal-level assembly of the Leptodermis oblonga (Rubiaceae) genome and its phylogenetic implications.	Figshare	v1.0	513.94MB	497.295157MB	PacBio;Hi-C;Illumina
Limnomonas_spitsbergensis	Eukaryota	Viridiplantae	Chlorophyta	Chlorophyceae	Chlamydomonadales	Limnomonas		2024 Apr 25	G3 (Bethesda)	10.1093/g3journal/jkae086	The genome of the Arctic snow-alga Limnomonas spitsbergensis (Chlamydomonadales).	Zenodo	v1.0	None	260.25MB	Illumina;PacBio
Lindenbergia_luchunensis	Eukaryota	Viridiplantae	Streptophyta	Magnoliopsida	Lamiales	Orobanchaceae	Lindenbergia	2022 Aug 1	Mol Plant	10.1016/j.molp.2022.07.007	Comparative genomics of orobanchaceous species with different parasitic lifestyles reveals the origin and stepwise evolution of plant parasitism.	NGDC	v1.0	223MB	244.44MB	DNBSEQ-T7;Hi-C;PacBio
Lindera_megaphylla	Eukaryota	Viridiplantae	Streptophyta	Magnoliopsida	Laurales	Lauraceae	Lindera	2023 Mar 8	Front Plant Sci	10.3389/fpls.2023.1122549	Unique gene duplications and conserved microsynteny potentially associated with resistance to wood decay in the Lauraceae.	NGDC	v1.0	1.3GB	1.27GB	Illumina;ONT;Hi-C
Litchi_chinensis	Eukaryota	Viridiplantae	Streptophyta	Magnoliopsida	Sapindales	Sapindaceae	Litchi	2022 Jan	Nat Genet	10.1038/s41588-021-00971-3	Two divergent haplotypes from a highly heterozygous lychee genome suggest independent domestication events for early and late-maturing cultivars	Mendeley Date	v1.0	460MB	470MB	Hi-C;Illumina
Lithocarpus_polystachyus	Eukaryota	Viridiplantae	Streptophyta	Magnoliopsida	Fagales	Fagaceae	Lithocarpus	2023 Dec 6	Sci Data	10.1038/s41597-023-02791-y	Chromosome-scale genome assembly of sweet tea (Lithocarpus polystachyus Rehder).	Figshare	v1.0	874MB	952MB	PacBio
Lithospermum_erythrorhizon	Eukaryota	Viridiplantae	Streptophyta	Magnoliopsida	Boraginales	Boraginaceae	Lithospermum	2020 Jun 1	Hortic Res	10.1038/s41438-020-0301-9	Hybrid de novo genome assembly of red gromwell (Lithospermum erythrorhizon) reveals evolutionary insight into shikonin biosynthesis.	NCBI	v1.0	369.34MB	367.41MB	ONT;Illumina
Lobularia_maritima	Eukaryota	Viridiplantae	Streptophyta	Magnoliopsida	Brassicales	Brassicaceae	Lobularia	2020 Dec 1	Hortic Res	10.1038/s41438-020-00422-w	A chromosome-scale reference genome of Lobularia maritima, an ornamental plant with high stress tolerance.	NGDC	v1.0	264MB	197.70MB	Hi–C;Illumina
Lolium_multiflorum	Eukaryota	Viridiplantae	Streptophyta	Magnoliopsida	Poales	Poaceae	Lolium	2024 Jun	Plant J	10.1111/tpj.16693	High-resolution bulked segregant analysis enables candidate gene identification for bacterial wilt resistance in Italian ryegrass (Lolium multiflorum Lam.)	NCBI	v2.1	None	2.5GB	Illumina
Lolium_perenne	Eukaryota	Viridiplantae	Streptophyta	Magnoliopsida	Poales	Poaceae	Lolium	2022 Jul 12	BMC Genomics	10.1186/s12864-022-08697-0	Chromosome-scale assembly and annotation of the perennial ryegrass genome.	ORCAE	v1.0	None	2.55GB	Illumina;BioNano;Hi-C
Lolium_rigidum	Eukaryota	Viridiplantae	Streptophyta	Magnoliopsida	Poales	Poaceae	Lolium	2022 Nov 1	Front Genet	10.3389/fgene.2022.1012694	Rounding up the annual ryegrass genome: High-quality reference genome of Lolium rigidum	NCBI	v0.1	2GB	2.44GB	Illumina;ONT;Hi-C
Lonicera_japonica	Eukaryota	Viridiplantae	Streptophyta	Magnoliopsida	Dipsacales	Caprifoliaceae	Lonicera	2020 Aug	New Phytol	10.1111/nph.16552	The honeysuckle genome provides insight into the molecular mechanism of carotenoid metabolism underlying dynamic flower coloration	CNGB	v1.0	887.15MB	843.2MB	Illumina;Hi-C;Nanopore
Lotus_japonicus	Eukaryota	Viridiplantae	Streptophyta	Magnoliopsida	Fabales	Fabaceae	Lotus	2020 Jun 1	DNA Res	10.1093/dnares/dsaa015	Insights into the evolution of symbiosis gene copy number and distribution from a chromosome-scale Lotus japonicus Gifu genome sequence.	CoGe	v1.0	500MB	None	Illumina;Hi-C;PacBio
Luffa_acutangula	Eukaryota	Viridiplantae	Streptophyta	Magnoliopsida	Cucurbitales	Cucurbitaceae	Luffa	2021 Jan	Mol Ecol Resour	10.1111/1755-0998.13240	De novo assemblies of Luffa acutangula and Luffa cylindrica genomes reveal an expansion associated with substantial accumulation of transposable elements	Cucurbit Genomics Database	v1.0	790MB	734.6MB	PacBio;HiC;Illumina
Luffa_cylindrica	Eukaryota	Viridiplantae	Streptophyta	Magnoliopsida	Cucurbitales	Cucurbitaceae	Luffa	2020 Mar	Mol Ecol Resour	10.1111/1755-0998.13129	Long-read sequencing and de novo assembly of the Luffa cylindrica (L.) Roem. Genome.	CNSA	v1.0	737MB	669MB	PacBi;Hi-C
Lupinus_albus	Eukaryota	Viridiplantae	Streptophyta	Magnoliopsida	Fabales	Fabaceae	Lupinus	2020 Jan 24	Nat Commun	10.1038/s41467-019-14197-9	High-quality genome sequence of white lupin provides insight into soil exploration and seed quality	White Lupin Genome	v1.0	None	450.972MB	Illumina;BioNano;PacBio;Nanopore;Sanger
Lupinus_angustifolius	Eukaryota	Viridiplantae	Streptophyta	Magnoliopsida	Fabales	Fabaceae	Lupinus	2021 Mar	Plant J	10.1111/tpj.15100	Whole-genome assembly and resequencing reveal genomic imprint and key genes of rapid domestication in narrow-leafed lupin	NCBI	v1.0	None	None	Illumina;PacBio
Luvunga_scandens	Eukaryota	Viridiplantae	Streptophyta	Magnoliopsida	Sapindales	Rutaceae	Luvunga	2023 Nov	Nat Genet	10.1038/s41588-023-01516-6	Pangenome analysis provides insight into the evolution of the orange subfamily and a key gene for citric acid accumulation in citrus fruits.	CPBD	v1.0	354MB	342.8MB	Nanopore
Lycianthes_biflora	Eukaryota	Viridiplantae	Streptophyta	Magnoliopsida	Solanales	Solanaceae	Lycianthes	2023 May 25	Cell	10.1016/j.cell.2023.04.008	Phylogenomic discovery of deleterious mutations facilitates hybrid potato breeding	CNCB	v1.0	901.12MB	725.56MB	Illumina;Hi-C;PacBio
Lycium_barbarum	Eukaryota	Viridiplantae	Streptophyta	Magnoliopsida	Solanales	Solanaceae	Lycium	2023 May 25	Cell	10.1016/j.cell.2023.04.008	Phylogenomic discovery of deleterious mutations facilitates hybrid potato breeding	CNCB	v1.0	1781.76MB	1776.1MB	Illumina;Hi-C;PacBio
Lycopodium_clavatum	Eukaryota	Viridiplantae	Streptophyta	Lycopodiopsida	Lycopodiales	Lycopodiaceae	Lycopodium	2023 Aug	Plant Mol Biol	10.1007/s11103-023-01366-0	The first homosporous lycophyte genome revealed the association between the recent dynamic accumulation of LTR-RTs and genome size variation.	Figshare	v1.0	2.53GB	2.30GB	Illumina;PacBio
Macadamia_integrifolia	Eukaryota	Viridiplantae	Streptophyta	Magnoliopsida	Proteales	Proteaceae	Macadamia	2022 Jan 11	Nat Commun	10.1038/s41467-021-27937-7	Signatures of selection in recently domesticated macadamia	NGDC	v1.0	890MB	793.59593MB	Hi-C;PacBio;Illumina
Macleaya_cordata	Eukaryota	Viridiplantae	Streptophyta	Magnoliopsida	Ranunculales	Papaveraceae	Macleaya	2017 Jul 5	Mol Plant	10.1016/j.molp.2017.05.007	The Genome of Medicinal Plant Macleaya cordata Provides New Insights into Benzylisoquinoline Alkaloids Metabolism	NCBI	v1.0	540.5MB	378MB	Illumina
Magnolia_biondii	Eukaryota	Viridiplantae	Streptophyta	Magnoliopsida	Magnoliales	Magnoliaceae	Magnolia	2021 Mar 1	Hortic Res	10.1038/s41438-021-00471-9	The genome of Magnolia biondii Pamp. provides insights into the evolution of Magnoliales and biosynthesis of terpenoids	DRYAD	v14.0	2.22GB	1.98GB	PacBio;10X
Magnolia_sinica	Eukaryota	Viridiplantae	Streptophyta	Magnoliopsida	Magnoliales	Magnoliaceae	Magnolia	2024 Jan 2	Gigascience	10.1093/gigascience/giad110	The chromosome-scale genome of Magnolia sinica (Magnoliaceae) provides insights into the conservation of plant species with extremely small populations (PSESP).	NCBI	v1.0	None	1.8GB	ONT;HI-C
Malania_oleifera	Eukaryota	Viridiplantae	Streptophyta	Magnoliopsida	Santalales	Ximeniaceae	Malania	2023 May 19	Sci Data	10.1038/s41597-023-02218-8	The chromosome-level genome assembly and genes involved in biosynthesis of nervonic acid of Malania oleifera.	NGDC	v1.0	None	1495.1MB	Hi-C;PacBio;Illumina
Malus_baccata	Eukaryota	Viridiplantae	Streptophyta	Magnoliopsida	Rosales	Rosaceae	Malus	2019 Jul 9	G3 (Bethesda)	10.1534/g3.119.400245	Sequencing of a Wild Apple (Malus baccata) Genome Unravels the Differences Between Cultivated and Wild Apple Species Regarding Disease Resistance and Cold Tolerance	NCBI	v1.0	778MB	665MB	Illumina
Malus_domestica	Eukaryota	Viridiplantae	Streptophyta	Magnoliopsida	Rosales	Rosaceae	Malus	2020 Dec	Nat Genet	10.1038/s41588-020-00723-9	Phased diploid genome assemblies and pan-genomes provide insights into the genetic history of apple domestication	GDR	v1.0	None	1320MB	Illumina;PacBio
Malus_fusca	Eukaryota	Viridiplantae	Streptophyta	Magnoliopsida	Rosales	Rosaceae	Malus	2023 Nov	Plant J	10.1111/tpj.16433	A haplotype resolved chromosome-scale assembly of North American wild apple Malus fusca and comparative genomics of the fire blight Mfu10 locus.	Zenodo	v1.0	694MB	682MB	Illumina;Hi-C;PacBio;Nanopore;454
Malus_sieversii	Eukaryota	Viridiplantae	Streptophyta	Magnoliopsida	Rosales	Rosaceae	Malus	2020 Dec	Nat Genet	10.1038/s41588-020-00723-9	Phased diploid genome assemblies and pan-genomes provide insights into the genetic history of apple domestication	GDR	v1.0	None	667.7MB	Illumina;PacBio
Malus_sylvestris	Eukaryota	Viridiplantae	Streptophyta	Magnoliopsida	Rosales	Rosaceae	Malus	2020 Dec	Nat Genet	10.1038/s41588-020-00723-9	Phased diploid genome assemblies and pan-genomes provide insights into the genetic history of apple domestication	GDR	v1.0	None	1320MB	Illumina;PacBio
Malus_x_domestica	Eukaryota	Viridiplantae	Streptophyta	Magnoliopsida	Rosales	Rosaceae	Malus	2020 Dec	Nat Genet	10.1038/s41588-020-00723-9	Phased diploid genome assemblies and pan-genomes provide insights into the genetic history of apple domestication	JGI	v1.1	None	652.4MB	Illumina;PacBio
Mandragora_caulescens	Eukaryota	Viridiplantae	Streptophyta	Magnoliopsida	Solanales	Solanaceae	Mandragora	2023 Dec 20	Nat Commun	10.1038/s41467-023-44246-3	Multiple independent losses of the biosynthetic pathway for two tropane alkaloids in the Solanaceae family.	Figshare	V1.0	756MB	712MB	Illumina;Hi-C;Nanopore;PacBio
Manihot_esculenta	Eukaryota	Viridiplantae	Streptophyta	Magnoliopsida	Malpighiales	Euphorbiaceae	Manihot	2014 Oct 10	Nat Commun	10.1038/ncomms6110	Cassava genome from a wild ancestor to cultivated varieties	JGI	v1.0	None	432MB	Illumina;454
Marchantia_polymorpha	Eukaryota	Viridiplantae	Streptophyta	Marchantiopsida	Marchantiales	Marchantiaceae	Marchantia	2017 Oct 5	Cell	10.1016/j.cell.2017.09.030	Insights into Land Plant Evolution Garnered from the Marchantia polymorpha Genome	JGI	v1.0	None	225.8MB	Illumina;Pacbio;Sanger
Marsdenia_tenacissima	Eukaryota	Viridiplantae	Streptophyta	Magnoliopsida	Gentianales	Apocynaceae	Gongronemopsis	2023 Mar	Plant J	10.1111/tpj.16081	The genome of Marsdenia tenacissima provides insights into calcium adaptation and tenacissoside biosynthesis.	CyVerse	v1.0	355.89MB	381.76MB	PacBio;Hi-C;Illumina
Medicago_polymorpha	Eukaryota	Viridiplantae	Streptophyta	Magnoliopsida	Fabales	Fabaceae	Medicago	2021 Mar 1	Hortic Res	10.1038/s41438-021-00483-5	The genome of Medicago polymorpha provides insights into its edibility and nutritional value as a vegetable and forage legume	NGDC	v1.0	505.19MB	457.53MB	Illumina;Hi-C;PacBio
Medicago_ruthenica	Eukaryota	Viridiplantae	Streptophyta	Magnoliopsida	Fabales	Fabaceae	Medicago	2021 May 6	BMC Biol	10.1186/s12915-021-01033-0	The genome of a wild Medicago species provides insights into the tolerant mechanisms of legume forage to environmental stress.	Figshare	v1.0	914MB	904.13MB	Illumina;Hi-C;PacBio
Medicago_truncatula	Eukaryota	Viridiplantae	Streptophyta	Magnoliopsida	Fabales	Fabaceae	Medicago	2024 Feb 23	BMC Genomics	10.1186/s12864-024-10112-9	Genome assembly of Medicago truncatula accession SA27063 provides insight into spring black stem and leaf spot disease resistance.	data.legumeinfo.org	Mt4.0v1	465MB	390MB	Illumina;Hi-C;PacBio;Sanger;454
Megacarpaea_delavayi	Eukaryota	Viridiplantae	Streptophyta	Magnoliopsida	Brassicales	Brassicaceae	Megacarpaea	2020 Aug 3	Front Genet	10.3389/fgene.2020.00812	The Genome Sequence of Alpine Megacarpaea delavayi Identifies Species-Specific Whole-Genome Duplication.	NGDC	v1.0	899MB	883MB	Illumina
Megadenia_pygmaea	Eukaryota	Viridiplantae	Streptophyta	Magnoliopsida	Brassicales	Brassicaceae	Megadenia	2021 Apr	Mol Ecol Resour	10.1111/1755-0998.13291	The chromosome-level genome sequence and karyotypic evolution of Megadenia pygmaea (Brassicaceae).	NGDC	v1.0	215.4MB	215.2MB	Hi-C
Melaleuca_alternifolia	Eukaryota	Viridiplantae	Streptophyta	Magnoliopsida	Myrtales	Myrtaceae	Melaleuca	2021 Aug 9	GigaByte	10.46471/gigabyte.28	A high-quality draft genome for Melaleuca alternifolia (tea tree): a new platform for evolutionary genomics of myrtaceous terpene-rich species	GigaDB	v1.0	None	362MB	Illumina;PacBio
Melastoma_candidum	Eukaryota	Viridiplantae	Streptophyta	Magnoliopsida	Myrtales	Melastomataceae	Melastoma	2023 Jan 27	Front Plant Sci	10.3389/fpls.2023.1126319	Chromosomal-level genome assembly of Melastoma candidum provides insights into trichome evolution.	NCBI	v2.0	257.1MB	256.2MB	Illumina;Hi-C;PacBio
Melastoma_dodecandrum	Eukaryota	Viridiplantae	Streptophyta	Magnoliopsida	Myrtales	Melastomataceae	Melastoma	2022 Feb	J Genet Genomics	10.1016/j.jgg.2021.10.004	The Melastoma dodecandrum genome and the evolution of Myrtales.	NGDC	v1.0	None	299.8MB	Illumina;Hi-C;PacBio
Melilotus_albus	Eukaryota	Viridiplantae	Streptophyta	Magnoliopsida	Fabales	Fabaceae	Melilotus	2022 Mar	Plant Biotechnol J	10.1111/pbi.13742	Genome and systems biology of Melilotus albus provides insights into coumarins biosynthesis.	CNGB	v1.0	1150MB	1040MB	Illumina;Hi-C;PacBio
Melocanna_baccifera	Eukaryota	Viridiplantae	Streptophyta	Magnoliopsida	Poales	Poaceae	Melocanna	2024 Apr	Nat Genet	10.1038/s41588-024-01683-0	Genome assemblies of 11 bamboo species highlight diversification induced by dynamic subgenome dominance.	CoGe	v1.0	1.07GB	1077.07MB	Illumina;ONT;Hi-C
Mesembryanthemum_crystallinum	Eukaryota	Viridiplantae	Streptophyta	Magnoliopsida	Caryophyllales	Aizoaceae	Mesembryanthemum	2022 Nov	Plant Biotechnol J	10.1111/pbi.13892	High-quality ice plant reference genome analysis provides insights into genome evolution and allows exploration of genes involved in the transition from C3 to CAM pathways	Song Lab	v1.0	394.89MB	377.96MB	Illumina;Pacbio;HI-C
Mesostigma_viride	Eukaryota	Viridiplantae	Streptophyta	Mesostigmatophyceae	Mesostigmatales	Mesostigmataceae	Mesostigma	2020 Feb	Nat Plants	10.1038/s41477-019-0560-3	Genomes of early-diverging streptophyte algae shed light on plant terrestrialization	CNSA	v1.0	329MB	281.4MB	Illumina
Mesotaenium_endlicherianum	Eukaryota	Viridiplantae	Streptophyta	Zygnemophyceae	Zygnematales	Mesotaeniaceae	Mesotaenium	2019 Nov 14	Cell	10.1016/j.cell.2019.10.019	Genomes of Subaerial Zygnematophyceae Provide Insights into Land Plant Evolution	Figshare	v1.0	163.62MB	156MB	Illumina
Mesua_ferrea	Eukaryota	Viridiplantae	Streptophyta	Magnoliopsida	Malpighiales	Calophyllaceae	Mesua	2023 Aug 3	Sci Data	10.1038/s41597-023-02420-8	Chromosome-scale genomes of commercial timber trees (Ochroma pyramidale, Mesua ferrea, and Tectona grandis).	Figshare	v1.0	533.68MB	552.73MB	Illumina;10x;Hi-C
Metasequoia_glyptostroboides	Eukaryota	Viridiplantae	Streptophyta	Pinopsida	Cupressales	Cupressaceae	Metasequoia	2023 Nov 13	Plant Commun	10.1016/j.xplc.2023.100643	The Metasequoia genome and evolutionary relationship among redwoods.	NGDC	v1.0	7.40GB	8.07GB	Illumina;Hi-C;PacBio;Nanopore
Micractinium_conductrix	Eukaryota	Viridiplantae	Chlorophyta	Trebouxiophyceae	Chlorellales	Chlorellaceae	Micractinium	2018 Feb	Plant J	10.1111/tpj.13789	Genome sequences of Chlorella sorokiniana UTEX 1602 and Micractinium conductrix SAG 241.80: implications to maltose excretion by a green alga	NCBI	v1.0	None	60.8MB	PacBio
Micromonas_pusilla	Eukaryota	Viridiplantae	Chlorophyta	Mamiellophyceae	Mamiellales	Mamiellaceae	Micromonas	2009 Apr 10	Science	10.1126/science.1167222	Green evolution and dynamic adaptations revealed by genomes of the marine picoeukaryotes Micromonas.	JGI	v1.0	None	21.9GB	None
Microthlaspi_erraticum	Eukaryota	Viridiplantae	Streptophyta	Magnoliopsida	Brassicales	Brassicaceae	Microthlaspi	2020 Jul 3	Front Plant Sci	10.3389/fpls.2020.00943	The Genome of Microthlaspi erraticum (Brassicaceae) Provides Insights Into the Adaptation to Highly Calcareous Soils	NCBI	v1.0	170MB	159MB	Illumina;PacBio
Mikania_micrantha	Eukaryota	Viridiplantae	Streptophyta	Magnoliopsida	Asterales	Asteraceae	Mikania	2020 Jan 17	Nat Commun	10.1038/s41467-019-13926-4	Mikania micrantha genome provides insights into the molecular mechanism of rapid growth	NCBI	v1.0	1904.64MB	1648.64MB	Illumina;Hi-C;PacBio
Mimosa_pudica	Eukaryota	Viridiplantae	Streptophyta	Magnoliopsida	Fabales	Fabaceae	Mimosa	2018 Jul 13	Science	10.1126/science.aat1743	Phylogenomics reveals multiple losses of nitrogen-fixing root nodule symbiosis.	GigaDB	v1.0	None	896MB	Illumina
Mimulus_guttatus	Eukaryota	Viridiplantae	Streptophyta	Magnoliopsida	Lamiales	Phrymaceae	Erythranthe	2014 Sep 24	Nat Commun	10.1038/ncomms5956	Resolution of deep angiosperm phylogeny using conserved nuclear genes and estimates of early divergence times. Zeng L, et al. Nat Commun 2014 Sep 24	JGI	v2.0	None	None	None
Mimulus_luteus	Eukaryota	Viridiplantae	Streptophyta	Magnoliopsida	Lamiales	Phrymaceae	Erythranthe	2017 Sep	Plant Cell	10.1105/tpc.17.00010	Subgenome Dominance in an Interspecific Hybrid, Synthetic Allopolyploid, and a 140-Year-Old Naturally Established Neo-Allopolyploid Monkeyflower	CoGe	v1.0	680MB	410MB	Illumina
Miscanthus_lutarioriparius	Eukaryota	Viridiplantae	Streptophyta	Magnoliopsida	Poales	Poaceae	Miscanthus	2021 Apr 28	Nat Commun	10.1038/s41467-021-22738-4	Chromosome-scale assembly and analysis of biomass crop Miscanthus lutarioriparius genome.	Figshare	v1.0	2.147GB	2.074GB	Illumina;ONT;Hi-C
Miscanthus_sinensis	Eukaryota	Viridiplantae	Streptophyta	Magnoliopsida	Poales	Poaceae	Miscanthus	2020 Oct 28	Nat Commun	10.1038/s41467-020-18923-6	Genome biology of the paleotetraploid perennial biomass crop Miscanthus	JGI	v7.1	None	1.68GB	Illumina ;HI-C
Misopates_orontium	Eukaryota	Viridiplantae	Streptophyta	Magnoliopsida	Lamiales	Plantaginaceae	Misopates	2023 Apr 4	Mol Biol Evol	10.1093/molbev/msad080	The snapdragon genomes reveal the evolutionary dynamics of the S locus supergene.	NGDC	v1.0	None	365.7MB	PacBio;Hi-C;Illumina
Momordica_charantia	Eukaryota	Viridiplantae	Streptophyta	Magnoliopsida	Cucurbitales	Cucurbitaceae	Momordica	2017 Feb 1	DNA Res	10.1093/dnares/dsw047	Draft genome sequence of bitter gourd (Momordica charantia), a vegetable and medicinal plant in tropical and subtropical regions. Urasaki N, et al. DNA Res 2017 Feb 1	NCBI	v1.0	339MB	285.5MB	Illumina;HiSeq
Monoraphidium_minutum	Eukaryota	Viridiplantae	Chlorophyta	Chlorophyceae	Sphaeropleales	Selenastraceae	Monoraphidium	2022 July	Algal Research	10.1016/j.algal.2022.102794	Multi-omics profiling of the cold tolerant Monoraphidium minutum 26B-AM in response to abiotic stress.	NCBI	v1.0	None	68.2MB	PacBio
Monoraphidium_neglectum	Eukaryota	Viridiplantae	Chlorophyta	Chlorophyceae	Sphaeropleales	Selenastraceae	Monoraphidium	2013 Dec 28	BMC Genomics	10.1186/1471-2164-14-926	Reconstruction of the lipid metabolism for the microalga Monoraphidium neglectum from its genome sequence reveals characteristics suitable for biofuel production	NCBI	v1.0	None	69.5MB	Illumina
Morella_rubra	Eukaryota	Viridiplantae	Streptophyta	Magnoliopsida	Fagales	Myricaceae	Morella	2019 Jun 6	BMC Genomics	10.1186/s12864-019-5818-7	Genome sequencing provides insights into the evolution and antioxidant activity of Chinese bayberry	NCBI	v2.0	304.38MB	289.92MB	Illumina
Moricandia_nitens	Eukaryota	Viridiplantae	Streptophyta	Magnoliopsida	Brassicales	Brassicaceae	Moricandia	2023 Nov	Plant Cell Environ	10.1111/pce.14662	A genomic panel for studying C3-C4 intermediate photosynthesis in the Brassiceae tribe.	Figshare	v1.0	None	710.35MB	PacBio
Moricandia_sinaica	Eukaryota	Viridiplantae	Streptophyta	Magnoliopsida	Brassicales	Brassicaceae	Moricandia	2023 Nov	Plant Cell Environ	10.1111/pce.14662	A genomic panel for studying C3-C4 intermediate photosynthesis in the Brassiceae tribe.	Figshare	v1.0	None	574.049MB	PacBio
Moricandia_spinosa	Eukaryota	Viridiplantae	Streptophyta	Magnoliopsida	Brassicales	Brassicaceae	Moricandia	2023 Nov	Plant Cell Environ	10.1111/pce.14662	A genomic panel for studying C3-C4 intermediate photosynthesis in the Brassiceae tribe.	Figshare	v1.0	None	629.679MB	PacBio
Moricandia_suffruticosa	Eukaryota	Viridiplantae	Streptophyta	Magnoliopsida	Brassicales	Brassicaceae	Moricandia	2023 Nov	Plant Cell Environ	10.1111/pce.14662	A genomic panel for studying C3-C4 intermediate photosynthesis in the Brassiceae tribe.	Figshare	v1.0	None	665.651MB	PacBio
Moringa_oleifera	Eukaryota	Viridiplantae	Streptophyta	Magnoliopsida	Brassicales	Moringaceae	Moringa	2019 Mar 1	Gigascience	10.1093/gigascience/giy152	The draft genomes of five agriculturally important African orphan crops	ORCAE	v1.0	278MB	216.76MB	Illumina
Mucuna_pruriens	Eukaryota	Viridiplantae	Streptophyta	Magnoliopsida	Fabales	Fabaceae	Mucuna	2022 Aug 23	DNA Res	10.1093/dnares/dsac031	Chromosomal-level genome of velvet bean (Mucuna pruriens) provides resources for L-DOPA synthetic research and development.	CNGBdb	v1.0	None	500.49MB	Hi-C
Murraya_paniculata	Eukaryota	Viridiplantae	Streptophyta	Magnoliopsida	Sapindales	Rutaceae	Murraya	2023 Nov	Nat Genet	10.1038/s41588-023-01516-6	Pangenome analysis provides insight into the evolution of the orange subfamily and a key gene for citric acid accumulation in citrus fruits.	CPBD	v1.0	2340MB	217.8MB	PacBio
Musa_acuminata	Eukaryota	Viridiplantae	Streptophyta	Magnoliopsida	Zingiberales	Musaceae	Musa	2012 Aug 9	Nature	10.1038/nature11241	The banana (Musa acuminata) genome and the evolution of monocotyledonous plants	JGI	v1.0	523MB	472.2MB	Sanger;454;Illumina
Musa_balbisiana	Eukaryota	Viridiplantae	Streptophyta	Magnoliopsida	Zingiberales	Musaceae	Musa	2019 Aug	Nat Plants	10.1038/s41477-019-0452-6	Musa balbisiana genome reveals subgenome evolution and functional divergence	NCBI	v1.0	None	430MB	Hi-C;PacBio;Illumina
Musa_beccarii	Eukaryota	Viridiplantae	Streptophyta	Magnoliopsida	Zingiberales	Musaceae	Musa	2022 Dec 28	Gigascience	10.1093/gigascience/giad005	Genome assembly of Musa beccarii shows extensive chromosomal rearrangements and genome expansion during evolution of Musaceae genomes.	Banana Genome Hub	v1.0	661.920459MB	569.617942MB	Hi-C;PacBio;Illumina
Musa_itinerans	Eukaryota	Viridiplantae	Streptophyta	Magnoliopsida	Zingiberales	Musaceae	Musa	2016 Aug 17	Sci Rep	10.1038/srep31586	Whole genome sequencing of a banana wild relative Musa itinerans provides insights into lineage-specific diversification of the Musa genus	Banana genome hub	v1.0	615.2MB	462.1MB	Illumina
Musa_schizocarpa	Eukaryota	Viridiplantae	Streptophyta	Magnoliopsida	Zingiberales	Musaceae	Musa	2018 Nov	Nat Plants	10.1038/s41477-018-0289-4	Chromosome-scale assemblies of plant genomes using nanopore long reads and optical maps	Genoscope	v1.0	587MB	519.2MB	ONT;PacBio;Illumina
Musa_textilis	Eukaryota	Viridiplantae	Streptophyta	Magnoliopsida	Zingiberales	Musaceae	Musa	2021 Aug 2	Genes	10.3390/genes12081202	Sequencing and de Novo Assembly of Abaca (Musa textilis Nee) var. Abuab Genome	Banana	V1.0	616Mb	587Mb	Illumina,PacBio
Musa_troglodytarum	Eukaryota	Viridiplantae	Streptophyta	Magnoliopsida	Zingiberales	Musaceae	Musa	2022 Aug 24	BMC Biology	10.1186/s12915-022-01391-3	The Musa troglodytarum L. genome provides insights into the mechanism of non-climacteric behaviour and enrichment of carotenoids.	Figshare	V1.0		603Mb	Illumina,PacBio
Myrmecia_bisecta	Eukaryota	Viridiplantae	Chlorophyta	Trebouxiophyceae	Trebouxiales	Trebouxiaceae	Myrmecia	2024 May 24	Nat Commun	10.1038/s41467-024-48787-z	Phylogenomics reveals the evolutionary origins of lichenization in chlorophyte algae.	NCBI	v1.0	None	83.5MB	PacBio
Nannochloris_desiccata	Eukaryota	Viridiplantae	Chlorophyta	Trebouxiophyceae	Chlorellales	Chlorellaceae	Chlorella	2022 Jun	J Phycol	10.1111/jpy.13242	Phylogenetic analyses and reclassification of the oleaginous marine species Nannochloris sp. desiccata (Trebouxiophyceae, Chlorophyta), formerly Chlorella desiccata, supported by a high-quality genome assembly.	NCBI	v1.0	26.49GB	21.55GB	PacBio
Nelumbo_nucifera	Eukaryota	Viridiplantae	Streptophyta	Magnoliopsida	Proteales	Nelumbonaceae	Nelumbo	2022 Feb 19	Hortic Res	10.1093/hr/uhac029	Genomic variation reveals demographic history and biological adaptation of the ancient relictual, lotus (Nelumbo Adans).	CoGe	v1.1	None	807.01MB	Illumina;Hi-C;Nanopore
Neolamarckia_cadamba	Eukaryota	Viridiplantae	Streptophyta	Magnoliopsida	Gentianales	Rubiaceae	Neolamarckia	2022 Feb	Plant J	10.1111/tpj.15600	Chromosome-level assembly of the Neolamarckia cadamba genome provides insights into the evolution of cadambine biosynthesis	Figshare	v1.0	754MB	744.5MB	PacBio;Hi-C;Illumina
Neopyropia_yezoensis	Eukaryota	Rhodophyta	Bangiophyceae	Bangiales	Bangiaceae	Porphyra		2020 Aug 12	Nat Commun	10.1038/s41467-020-17689-1	Pyropia yezoensis genome reveals diverse mechanisms of carbon acquisition in the intertidal environment.	NCBI	v1.0	108MB	107.6MB	Illumina;Hi-C;PacBio
Nepeta_cataria	Eukaryota	Viridiplantae	Streptophyta	Magnoliopsida	Lamiales	Lamiaceae	Nepeta	2020 May 13	Sci Adv	10.1126/sciadv.aba0721	The evolutionary origins of the cat attractant nepetalactone in catnip.	DRYAD	v1.0	None	501.22MB	Illumina
Nepeta_mussinii	Eukaryota	Viridiplantae	Streptophyta	Magnoliopsida	Lamiales	Lamiaceae	Nepeta	2020 May 13	Sci Adv	10.1126/sciadv.aba0721	The evolutionary origins of the cat attractant nepetalactone in catnip.	DRYAD	v1.0	None	None	Illumina;Hi-C;Nanopore
Nepeta_racemosa	Eukaryota	Viridiplantae	Streptophyta	Magnoliopsida	Lamiales	Lamiaceae	Nepeta	2020 May 13	Sci Adv	10.1126/sciadv.aba0721	The evolutionary origins of the cat attractant nepetalactone in catnip.	DRYAD	v1.0	None	236.41MB	Illumina
Nepeta_tenuifolia	Eukaryota	Viridiplantae	Streptophyta	Magnoliopsida	Lamiales	Lamiaceae	Schizonepeta	2023 Mar 6	Mol Plant	10.1016/j.molp.2023.01.004	A chromosome-level genome assembly reveals that a bipartite gene cluster formed via an inverted duplication controls monoterpenoid biosynthesis in Japanese catnip.	NCBI	v1.0	None	762MB	DNBSEQ;Hi-C;PacBio
Nephelium_lappaceum	Eukaryota	Viridiplantae	Streptophyta	Magnoliopsida	Sapindales	Sapindaceae	Nephelium	2022 Feb 11	Hortic Res	10.1093/hr/uhac014	The chromosome-level rambutan genome reveals a significant role of segmental duplication in the expansion of resistance genes	Nia	v1.0	None	409.3MB	Illumina
Nicandra_physalodes	Eukaryota	Viridiplantae	Streptophyta	Magnoliopsida	Solanales	Solanaceae	Nicandra	2023 May 25	Cell	10.1016/j.cell.2023.04.008	Phylogenomic discovery of deleterious mutations facilitates hybrid potato breeding	CNCB	v1.0	1044.48MB	922.44MB	Illumina;Hi-C;PacBio
Nicotiana_attenuata	Eukaryota	Viridiplantae	Streptophyta	Magnoliopsida	Solanales	Solanaceae	Nicotiana	2017 Jun 6	Proc Natl Acad Sci U S A	10.1073/pnas.1700073114	Wild tobacco genomes reveal the evolution of nicotine biosynthesis	NCBI	v1.0	2637.91MB	2426.88MB	Illumina;PacBio;BioNano
Nicotiana_benthamiana	Eukaryota	Viridiplantae	Streptophyta	Magnoliopsida	Solanales	Solanaceae	Nicotiana	2023 Sep	Nat Plants	10.1038/s41477-023-01489-8	A multi-omic Nicotiana benthamiana resource for fundamental research and biotechnology.	Benthamiana	v1.0	2867.2MB	2816MB	Illumina;Hi-C;Nanopore;PacBio
Nicotiana_longiflora	Eukaryota	Viridiplantae	Streptophyta	Magnoliopsida	Solanales	Solanaceae	Nicotiana	2023 May 25	Cell	10.1016/j.cell.2023.04.008	Phylogenomic discovery of deleterious mutations facilitates hybrid potato breeding	CNCB	v1.0	2263.04MB	2152.18MB	Illumina;Hi-C;PacBio
Nicotiana_sylvestris	Eukaryota	Viridiplantae	Streptophyta	Magnoliopsida	Solanales	Solanaceae	Nicotiana	2013 Jun 17	Genome Biol	10.1186/gb-2013-14-6-r60	Reference genomes and transcriptomes of Nicotiana sylvestris and Nicotiana tomentosiformis	NCBI	v1.0	2744.32MB	2252.8MB	Illumina
Nicotiana_tabacum	Eukaryota	Viridiplantae	Streptophyta	Magnoliopsida	Solanales	Solanaceae	Nicotiana	2017 Jun 19	BMC Genomics	10.1186/s12864-017-3791-6	A reference genome for Nicotiana tabacum enables map-based cloning of homeologous loci implicated in nitrogen utilization efficiency.	Sol Genomics Network	v1.0	None	4695MB	Illumina
Nicotiana_tomentosiformis	Eukaryota	Viridiplantae	Streptophyta	Magnoliopsida	Solanales	Solanaceae	Nicotiana	2013 Jun 17	Genome Biol	10.1186/gb-2013-14-6-r60	Reference genomes and transcriptomes of Nicotiana sylvestris and Nicotiana tomentosiformis	NCBI	v1.0	2416.64MB	2273.28MB	Illumina
Niphotrichum_japonicum	Eukaryota	Viridiplantae	Streptophyta	Bryopsida	Grimmiales	Grimmiaceae	Niphotrichum	2023 Oct 18	Front Plant Sci	10.3389/fpls.2023.1271357	Chromosome-level genome assembly of Niphotrichum japonicum provides new insights into heat stress responses in mosses.	Figshare	v1.0	184.22MB	191.61MB	Hi-C
Nissolia_schottii	Eukaryota	Viridiplantae	Streptophyta	Magnoliopsida	Fabales	Fabaceae	Nissolia	2018 Jul 13	Science	10.1126/science.aat1743	Phylogenomics reveals multiple losses of nitrogen-fixing root nodule symbiosis.	GigaDB	v1.0	None	471MB	Illumina
Nymphaea_colorata	Eukaryota	Viridiplantae	Streptophyta	Magnoliopsida	Nymphaeales	Nymphaeaceae	Nymphaea	2020 Jan	Nature	10.1038/s41586-019-1852-5	The water lily genome and the early evolution of flowering plants	JGI	v1.2	None	409MB	Illumina;PacBio;RSII;HI-C
Nymphaea_thermarum	Eukaryota	Viridiplantae	Streptophyta	Magnoliopsida	Nymphaeales	Nymphaeaceae	Nymphaea	2020 Apr 14	Proc Natl Acad Sci U S A	10.1073/pnas.1922873117	Water lily (Nymphaea thermarum) genome reveals variable genomic signatures of ancient vascular cambium losses	NCBI	v1.0	None	368.014730MB	Illumina;HiSeq;2500
Nymphoides_indica	Eukaryota	Viridiplantae	Streptophyta	Magnoliopsida	Asterales	Menyanthaceae	Nymphoides	2022 Jun 25	DNA Res	10.1093/dnares/dsac022	Chromosome-level genome assembly of the aquatic plant Nymphoides indica reveals transposable element bursts and NBS-LRR gene family expansion shedding light on its invasiveness.	CNGBdb	v1.0	620MB	520MB	Illumina;Hi-C;PacBio
Nyssa_sinensis	Eukaryota	Viridiplantae	Streptophyta	Magnoliopsida	Cornales	Nyssaceae	Nyssa	2019 Nov 25	Sci Data	10.1038/s41597-019-0296-y	A chromosome-level genome assembly of the Chinese tupelo Nyssa sinensis	NCBI	v1.0	1.05116GB	1.00142GB	Illumina;Pacbio;HI-C
Nyssa_yunnanensis	Eukaryota	Viridiplantae	Streptophyta	Magnoliopsida	Cornales	Nyssaceae	Nyssa	2020 Aug 1	GigaByte	10.46471/gigabyte.4	The draft genome assembly of the critically endangered Nyssa yunnanensis, a plant species with extremely small populations endemic to Yunnan Province, China.	GigaDB	v1.0	1.64GB	1.475GB	Illumina
Ochroma_pyramidale	Eukaryota	Viridiplantae	Streptophyta	Magnoliopsida	Malvales	Malvaceae	Ochroma	2023 Aug 3	Sci Data	10.1038/s41597-023-02420-8	Chromosome-scale genomes of commercial timber trees (Ochroma pyramidale, Mesua ferrea, and Tectona grandis).	Figshare	v1.0	1884.25MB	1840.88MB	Illumina;Hi-C;PacBio
Oldenlandia_corymbosa	Eukaryota	Viridiplantae	Streptophyta	Magnoliopsida	Gentianales	Rubiaceae	Spermacoceae	2023 Jun	J Integr Plant Biol	10.1111/jipb.13469	Genomic, transcriptomic, and metabolomic analysis of Oldenlandia corymbosa reveals the biosynthesis and mode of action of anti-cancer metabolites.	NGDC	v1.0	272.8MB	273.7MB	Illumina
Olea_europaea	Eukaryota	Viridiplantae	Streptophyta	Magnoliopsida	Lamiales	Oleaceae	Olea	2021 Apr 1	Hortic Res	10.1038/s41438-021-00498-y	De novo assembly of a new Olea europaea genome accession using nanopore sequencing.	NGDC	v1.0	None	1300MB	ONT;Hi-C;Illumina
Olyra_latifolia	Eukaryota	Viridiplantae	Streptophyta	Magnoliopsida	Poales	Poaceae	Olyra	2024 Apr	Nat Genet	10.1038/s41588-024-01683-0	Genome assemblies of 11 bamboo species highlight diversification induced by dynamic subgenome dominance.	CoGe	v2.0	0.68GB	639.19MB	Illumina;ONT;Hi-C
Onobrychis_viciifolia	Eukaryota	Viridiplantae	Streptophyta	Magnoliopsida	Fabales	Fabaceae	Onobrychis	2024 Jan 5	Commun Biol	10.1038/s42003-023-05754-6	A chromosome-level genome assembly for Onobrychis viciifolia reveals gene copy number gain underlying enhanced proanthocyanidin biosynthesis.	Figshare	v1.0	1821.52MB	1950.14MB	Illumina;Hi-C;Nanopore
Ophiorrhiza_pumila	Eukaryota	Viridiplantae	Streptophyta	Magnoliopsida	Gentianales	Rubiaceae	Ophiorrhiza	2021 Jan 15	Nat Commun	10.1038/s41467-020-20508-2	Chromosome-level genome assembly of Ophiorrhiza pumila reveals the evolution of camptothecin biosynthesis.	Plantgarden	v1.0	None	439.9MB	PacBio;Hi-C;Illumina;BioNoneo
Origanum_majorana	Eukaryota	Viridiplantae	Streptophyta	Magnoliopsida	Lamiales	Lamiaceae	Origanum	2020 Jun 1	DNA Res	10.1093/dnares/dsaa016	Genome sequencing of four culinary herbs reveals terpenoid genes underlying chemodiversity in the Nepetoideae.	DRYAD	v1.0	858.29MB	760.89MB	Illumina
Origanum_vulgare	Eukaryota	Viridiplantae	Streptophyta	Magnoliopsida	Lamiales	Lamiaceae	Origanum	2020 Jun 1	DNA Res	10.1093/dnares/dsaa016	Genome sequencing of four culinary herbs reveals terpenoid genes underlying chemodiversity in the Nepetoideae.	DRYAD	v1.0	705.35MB	630.04MB	Illumina
Orobanche_aegyptiaca	Eukaryota	Viridiplantae	Streptophyta	Magnoliopsida	Lamiales	Orobanchaceae	Phelipanche	2022 Aug 1	Mol Plant	10.1016/j.molp.2022.07.007	Comparative genomics of orobanchaceous species with different parasitic lifestyles reveals the origin and stepwise evolution of plant parasitism.	NGDC	v1.0	3992.35MB	1787.89MB	DNBSEQ-T8;Hi-C;PacBio
Orobanche_cumana	Eukaryota	Viridiplantae	Streptophyta	Magnoliopsida	Lamiales	Orobanchaceae	Orobanche	2022 Aug 1	Mol Plant	10.1016/j.molp.2022.07.007	Comparative genomics of orobanchaceous species with different parasitic lifestyles reveals the origin and stepwise evolution of plant parasitism.	NGDC	v1.0	1437.66MB	3956.65MB	DNBSEQ-T9;Hi-C;PacBio
Oropetium_thomaeum	Eukaryota	Viridiplantae	Streptophyta	Magnoliopsida	Poales	Poaceae	Oropetium	2018 Nov 15	Plant Direct	10.1002/pld3.96	A chromosome-scale assembly of the model desiccation tolerant grass Oropetium thomaeum.	JGI	v1.0	None	236MB	Hi-C;PacBio;Illumina
Orychophragmus_violaceus	Eukaryota	Viridiplantae	Streptophyta	Magnoliopsida	Brassicales	Brassicaceae	Orychophragmus	2023 Mar 13	Plant Commun	10.1016/j.xplc.2022.100432	The genome of Orychophragmus violaceus provides genomic insights into the evolution of Brassicaceae polyploidization and its distinct traits	NGDC	v1.0	1.33GB	1.21GB	Hi-C;Illumin;ONT
Oryza_alta	Eukaryota	Viridiplantae	Streptophyta	Magnoliopsida	Poales	Poaceae	Oryza	2021 Mar 4	Cell	10.1016/j.cell.2021.01.013	A route to de novo domestication of wild allotetraploid rice.	NGDC	v1.0	789.9MB	894.6MB	Hi-C;PacBio;Illumina
Oryza_barthii	Eukaryota	Viridiplantae	Streptophyta	Magnoliopsida	Poales	Poaceae	Oryza	2022 Oct	Cell Res	10.1038/s41422-022-00685-z	A super pan-genomic landscape of rice.	NGDC	v1.0	None	339.077234MB	Illumina;Hi-C;Nanopore
Oryza_brachyantha	Eukaryota	Viridiplantae	Streptophyta	Magnoliopsida	Poales	Poaceae	Oryza	2018 Feb	Nat Genet	10.1038/s41588-018-0040-0	Genomes of 13 domesticated and wild rice relatives highlight genetic conservation, turnover and innovation across the genus Oryza	CyVerse	v1.4	None	261MB	Illumina;Sanger
Oryza_coarctata	Eukaryota	Viridiplantae	Streptophyta	Magnoliopsida	Poales	Poaceae	Oryza	2021 Dec	Physiol Plant	10.1111/ppl.13284	Draft genome and transcriptome analyses of halophyte rice Oryza coarctata provide resources for salinity and submergence stress response factors.	NGDC	v1.0	665MB	569.99MB	Illumina;Nanopore
Oryza_glaberrima	Eukaryota	Viridiplantae	Streptophyta	Magnoliopsida	Poales	Poaceae	Oryza	2022 Oct	Cell Res	10.1038/s41422-022-00685-z	A super pan-genomic landscape of rice.	NGDC	v1.0	None	339.764201MB	Illumina;Hi-C;Nanopore
Oryza_glumaepatula	Eukaryota	Viridiplantae	Streptophyta	Magnoliopsida	Poales	Poaceae	Oryza	2018 Feb	Nat Genet	10.1038/s41588-018-0040-0	Genomes of 13 domesticated and wild rice relatives highlight genetic conservation, turnover and innovation across the genus Oryza	CyVerse	v1.5	464MB	373MB	Illumina;Sanger
Oryza_granulata	Eukaryota	Viridiplantae	Streptophyta	Magnoliopsida	Poales	Poaceae	Oryza	2020 Apr 29	Sci Data	10.1038/s41597-020-0470-2	The draft genome sequence of an upland wild rice species, Oryza granulata.	NGDC	v1.0	792MB	736.66MB	Illumina;Hi-C
Oryza_meridionalis	Eukaryota	Viridiplantae	Streptophyta	Magnoliopsida	Poales	Poaceae	Oryza	2018 Feb	Nat Genet	10.1038/s41588-018-0040-0	Genomes of 13 domesticated and wild rice relatives highlight genetic conservation, turnover and innovation across the genus Oryza	CyVerse	v1.3	435MB	336MB	Illumina;Sanger
Oryza_nivara	Eukaryota	Viridiplantae	Streptophyta	Magnoliopsida	Poales	Poaceae	Oryza	2018 Feb	Nat Genet	10.1038/s41588-018-0040-0	Genomes of 13 domesticated and wild rice relatives highlight genetic conservation, turnover and innovation across the genus Oryza	CyVerse	v1.0	448MB	338MB	Illumina;Sanger
Oryza_punctata	Eukaryota	Viridiplantae	Streptophyta	Magnoliopsida	Poales	Poaceae	Oryza	2018 Feb	Nat Genet	10.1038/s41588-018-0040-0	Genomes of 13 domesticated and wild rice relatives highlight genetic conservation, turnover and innovation across the genus Oryza	CyVerse	v1.0	423MB	394MB	Illumina;Sanger
Oryza_rufipogon	Eukaryota	Viridiplantae	Streptophyta	Magnoliopsida	Poales	Poaceae	Oryza	2018 Feb	Nat Genet	10.1038/s41588-018-0040-0	Genomes of 13 domesticated and wild rice relatives highlight genetic conservation, turnover and innovation across the genus Oryza	CyVerse	v1.0	450MB	338MB	Illumina;Sanger
Oryza_sativa	Eukaryota	Viridiplantae	Streptophyta	Magnoliopsida	Poales	Poaceae	Oryza	2019 Nov 27	BMC Genomics	10.1186/s12864-019-6262-4	Genome sequence of the model rice variety KitaakeX.	JGI	v3.1	409.5MB	377.6MB	Hi-C;PacBio;Illumina
Ostreobium_quekettii	Eukaryota	Viridiplantae	Chlorophyta	Ulvophyceae	Bryopsidales	Ostreobiaceae	Ostreobium	2021 Apr 12	Curr Biol	10.1016/j.cub.2021.01.018	Genomic adaptations to an endolithic lifestyle in the coral-associated alga Ostreobium.	NCBI	v1.0	None	151.9MB	Illumina
Ostreococcus_lucimarinus	Eukaryota	Viridiplantae	Chlorophyta	Mamiellophyceae	Mamiellales	Bathycoccaceae	Ostreococcus	2007 May 1	Proc Natl Acad Sci U S A	10.1073/pnas.0611046104	The tiny eukaryote Ostreococcus provides genomic insights into the paradox of plankton speciation	JGI	v1.0	None	13.2GB	None
Ostrya_rehderiana	Eukaryota	Viridiplantae	Streptophyta	Magnoliopsida	Fagales	Betulaceae	Ostrya	2022 Apr 13	Nat Commun	10.1038/s41467-022-29643-4	Genomic evidence for homoploid hybrid speciation between ancestors of two different genera	Figshare	v1.0	None	372.7MB	Illumina;Hi-C;Nanopore
Otatea_glauca	Eukaryota	Viridiplantae	Streptophyta	Magnoliopsida	Poales	Poaceae	Otatea	2024 Apr	Nat Genet	10.1038/s41588-024-01683-0	Genome assemblies of 11 bamboo species highlight diversification induced by dynamic subgenome dominance.	CoGe	v1.0	1.51GB	1448.63MB	Illumina;ONT;Hi-C
Oxytropis_ochrocephala	Eukaryota	Viridiplantae	Streptophyta	Magnoliopsida	Fabales	Fabaceae	Oxytropis	2023 Jan	Mol Ecol Resour	10.1111/1755-0998.13695	Assembly of high-quality genomes of the locoweed Oxytropis ochrocephala and its endophyte Alternaria oxytropis provides new evidence for their symbiotic relationship and swainsonine biosynthesis.	Github	v1.0	914.38MB	930.94MB	Illumina;Hi-C;Nanopore
Paeonia_ludlowii	Eukaryota	Viridiplantae	Streptophyta	Magnoliopsida	Saxifragales	Paeoniaceae	Paeonia	2023 Nov 10	Hortic Res	10.1093/hr/uhad241	High-quality assembly and methylome of a Tibetan wild tree peony genome (Paeonia ludlowii) reveal the evolution of giant genome architecture.	Figshare	v1.0	10600MB	11300MB	Illumina;Hi-C;PacBio
Paeonia_ostii	Eukaryota	Viridiplantae	Streptophyta	Magnoliopsida	Saxifragales	Paeoniaceae	Paeonia	2022 Nov 28	Nat Commun	10.1038/s41467-022-35063-1	Genomic basis of the giga-chromosomes and giga-genome of tree peony Paeonia ostii	CNSA	v1.0	1276MB	12280MB	Illumina;Hi-C;PacBio
Paeonia_suffruticosa	Eukaryota	Viridiplantae	Streptophyta	Magnoliopsida	Saxifragales	Paeoniaceae	Paeonia	2020 May 12	Ecol Evol	10.1002/ece3.5965	Draft genome of the famous ornamental plant Paeonia suffruticosa	CNSA	v6.0	15760MB	11800MB	Illumina;PacBio
Panax_ginseng	Eukaryota	Viridiplantae	Streptophyta	Magnoliopsida	Apiales	Araliaceae	Panax	2022 Apr 7	Nat Commun	10.1038/s41467-022-29561-5	Reshuffling of the ancestral core-eudicot genome shaped chromatin topology and epigenetic modification in Panax	NGDC	v1.0	3491.84MB	3440.64MB	Illumina;Hi-C;Nanopore;PacBio
Panax_japonicus	Eukaryota	Viridiplantae	Streptophyta	Magnoliopsida	Apiales	Araliaceae	Panax	2022 Apr 7	Nat Commun	10.1038/s41467-022-29561-5	Reshuffling of the ancestral core-eudicot genome shaped chromatin topology and epigenetic modification in Panax	NGDC	v1.0	2140.16MB	2068.48MB	Illumina;Hi-C;Nanopore;PacBio
Panax_notoginseng	Eukaryota	Viridiplantae	Streptophyta	Magnoliopsida	Apiales	Araliaceae	Panax	2020 Sep 8	iScience	10.1016/j.isci.2020.101538	The Chromosome Level Genome and Genome-wide Association Study for the Agronomic Traits of Panax Notoginseng	CNSA	v1.0	2365.44MB	2447.36MB	Hi-C;Nanopore;PacBio
Panax_quinquefolius	Eukaryota	Viridiplantae	Streptophyta	Magnoliopsida	Apiales	Araliaceae	Panax	2022 Apr 7	Nat Commun	10.1038/s41467-022-29561-5	Reshuffling of the ancestral core-eudicot genome shaped chromatin topology and epigenetic modification in Panax	NGDC	v1.0	3491.84MB	3440.64MB	Illumina;Hi-C;Nanopore;PacBio
Panax_stipuleanatus	Eukaryota	Viridiplantae	Streptophyta	Magnoliopsida	Apiales	Araliaceae	Panax	2022 Apr 7	Nat Commun	10.1038/s41467-022-29561-5	Reshuffling of the ancestral core-eudicot genome shaped chromatin topology and epigenetic modification in Panax	NGDC	v1.0	2140.16MB	2068.48MB	Illumina;Hi-C;Nanopore;PacBio
Panicum_hallii	Eukaryota	Viridiplantae	Streptophyta	Magnoliopsida	Poales	Poaceae	Panicum	2018 Dec 6	Nat Commun	10.1038/s41467-018-07669-x	The genomic landscape of molecular responses to natural drought stress in Panicum hallii	JGI	v3.1	None	508.0MB	Illumina;PacBio
Panicum_miliaceum	Eukaryota	Viridiplantae	Streptophyta	Magnoliopsida	Poales	Poaceae	Panicum	2023 Feb	Plant J	10.1111/tpj.16085	Biased mutations and gene losses underlying diploidization of the tetraploid broomcorn millet genome	Zenodo	v1.0	888.9MB	804.03MB	Illumina;PacBio;BioNano;Hi-C
Panicum_virgatum	Eukaryota	Viridiplantae	Streptophyta	Magnoliopsida	Poales	Poaceae	Panicum	2021 Feb	Nature	10.1038/s41586-020-03127-1	Genomic mechanisms of climate adaptation in polyploid bioenergy switchgrass	JGI	v5.1	1.2GB	1.1422GB	Illumina;PacBio
Papaver_armeniacum	Eukaryota	Viridiplantae	Streptophyta	Magnoliopsida	Ranunculales	Papaveraceae	Papaver	2022 Jun 7	Nat Commun	10.1038/s41467-022-30856-w	A functionally conserved STORR gene fusion in Papaver species that diverged 16.8 million years ago.	NCBI	v1.0	None	2980MB	Illumina;Nanopore
Papaver_atlanticum	Eukaryota	Viridiplantae	Streptophyta	Magnoliopsida	Ranunculales	Papaveraceae	Papaver	2022 Jun 7	Nat Commun	10.1038/s41467-022-30856-w	A functionally conserved STORR gene fusion in Papaver species that diverged 16.8 million years ago.	NCBI	v1.0	1000MB	980MB	Illumina;Nanopore
Papaver_bracteatum	Eukaryota	Viridiplantae	Streptophyta	Magnoliopsida	Ranunculales	Papaveraceae	Papaver	2022 Jun 7	Nat Commun	10.1038/s41467-022-30856-w	A functionally conserved STORR gene fusion in Papaver species that diverged 16.8 million years ago.	NCBI	v1.0	2200MB	2150MB	Illumina;Nanopore
Papaver_californicum	Eukaryota	Viridiplantae	Streptophyta	Magnoliopsida	Ranunculales	Papaveraceae	Papaver	2022 Jun 7	Nat Commun	10.1038/s41467-022-30856-w	A functionally conserved STORR gene fusion in Papaver species that diverged 16.8 million years ago.	NCBI	v1.0	1300MB	1370MB	Illumina;Nanopore
Papaver_nudicaule	Eukaryota	Viridiplantae	Streptophyta	Magnoliopsida	Ranunculales	Papaveraceae	Papaver	2022 Jun 7	Nat Commun	10.1038/s41467-022-30856-w	A functionally conserved STORR gene fusion in Papaver species that diverged 16.8 million years ago.	NCBI	v1.0	1400MB	1590MB	Illumina;Nanopore
Papaver_rhoeas	Eukaryota	Viridiplantae	Streptophyta	Magnoliopsida	Ranunculales	Papaveraceae	Papaver	2021 Oct 15	Nat Commun	10.1038/s41467-021-26330-8	Three chromosome-scale Papaver genomes reveal punctuated patchwork evolution of the morphinan and noscapine biosynthesis pathway	Github	v1.0	None	2542.27MB	Illumina;Hi-C;Nanopore
Papaver_setigerum	Eukaryota	Viridiplantae	Streptophyta	Magnoliopsida	Ranunculales	Papaveraceae	Papaver	2021 Oct 15	Nat Commun	10.1038/s41467-021-26330-8	Three chromosome-scale Papaver genomes reveal punctuated patchwork evolution of the morphinan and noscapine biosynthesis pathway	Github	v1.0	None	4590.12MB	Illumina;Hi-C;Nanopore
Papaver_somniferum	Eukaryota	Viridiplantae	Streptophyta	Magnoliopsida	Ranunculales	Papaveraceae	Papaver	2021 Oct 15	Nat Commun	10.1038/s41467-021-26330-8	Three chromosome-scale Papaver genomes reveal punctuated patchwork evolution of the morphinan and noscapine biosynthesis pathway	Github	v1.0	None	2712.53MB	Illumina;Hi-C;Nanopore
Papilionanthe_hookeriana_xteres	Eukaryota	Viridiplantae	Streptophyta	Magnoliopsida	Asparagales	Orchidaceae	Papilionanthe	2022 Sep 15	Commun Biol	10.1038/s42003-022-03940-6	Genome assembly and chemogenomic profiling of National Flower of Singapore Papilionanthe Miss Joaquim 'agnes' reveals metabolic pathways regulating floral traits	NCBI;Github	v3.0	2000MB	2500MB	ONT;Illumina;Hi-C
Parasponia_andersonii	Eukaryota	Viridiplantae	Streptophyta	Magnoliopsida	Rosales	Cannabaceae	Parasponia	2018 May 15	Proc Natl Acad Sci U S A	10.1073/pnas.1721395115	Comparative genomics of the nonlegume Parasponia reveals insights into evolution of nitrogen-fixing rhizobium symbioses	NCBI	v1.0	563MB	475.834MB	Illumina
Paspalum_vaginatum	Eukaryota	Viridiplantae	Streptophyta	Magnoliopsida	Poales	Poaceae	Paspalum	2022 Dec 13	Nat Commun	10.1038/s41467-022-35507-8	Genome of Paspalum vaginatum and the role of trehalose mediated autophagy in increasing maize biomass	JGI	v3.1	590MB	646.9MB	Illumina;PacBio
Passiflora_organensis	Eukaryota	Viridiplantae	Streptophyta	Magnoliopsida	Malpighiales	Passifloraceae	Passiflora	2021 Nov	Plant Genome	10.1002/tpg2.20117	A genome sequence resource for the genus Passiflora, the genome of the wild diploid species Passiflora organensis.	GoGe	v1.0	259MB	259MB	PacBio;Illumina
Paulownia_fortunei	Eukaryota	Viridiplantae	Streptophyta	Magnoliopsida	Lamiales	Paulowniaceae	Paulownia	2023 Oct 27	Int J Mol Sci	10.3390/ijms242115647	Construction of a High-Density Paulownia Genetic Map and QTL Mapping of Important Phenotypic Traits Based on Genome Assembly and Whole-Genome Resequencing.	NCBI	v1.0	528.41MB	476.82MB	PacBio;Hi-C;Illumina
Pedicularis_kansuensis	Eukaryota	Viridiplantae	Streptophyta	Magnoliopsida	Lamiales	Orobanchaceae	Pedicularis	2024 Jul	Mol Ecol Resour	10.1111/1755-0998.13966	Chromosome-level genome assembly of Pedicularis kansuensis illuminates genome evolution of facultative parasitic plant.	Figshare	v1.0	None	1700MB	Illumina
Pedinomonas_minor	Eukaryota	Viridiplantae	Chlorophyta	Pedinophyceae	Pedinomonadales	Pedinomonadaceae	Pedinomonas	2022 Aug	New Phytol	10.1111/nph.18220	Chromosome-level genome of Pedinomonas minor (Chlorophyta) unveils adaptations to abiotic stress in a rapidly fluctuating environment.	CNSA	v1.0	56.35MB	54.96MB	Illumina;Hi-C;PacBio
Pedinophyte_strain_YPF701	Eukaryota	Viridiplantae	Chlorophyta	Chlorophyceae		others		2022 Mar	New Phytol	10.1111/nph.17926	Nuclear genome of a pedinophyte pinpoints genomic innovation and streamlining in the green algae.	NCBI	v1.0	None	27.9GB	Illumina
Penium_margaritaceum	Eukaryota	Viridiplantae	Streptophyta	Zygnemophyceae	Desmidiales	Peniaceae	Penium	2020 May 28	Cell	10.1016/j.cell.2020.04.019	The Penium margaritaceum Genome: Hallmarks of the Origins of Land Plants	Penium Genome Database	v1.0	4.7GB	3.7GB	Illumina
Pennisetum_purpureum	Eukaryota	Viridiplantae	Streptophyta	Magnoliopsida	Poales	Poaceae	Cenchrus	2022 Aug	Mol Ecol Resour	10.1111/1755-0998.13612	Chromosome-scale genome assembly provides insights into speciation of allotetraploid and massive biomass accumulation of elephant grass (Pennisetum purpureum Schum.)	Figshare	v1.0	2130MB	2070MB	Illumina;Hi-C;PacBio;BioNano;Nanopore
Penstemon_davidsonii	Eukaryota	Viridiplantae	Streptophyta	Magnoliopsida	Lamiales	Plantaginaceae	Penstemon	2024 Mar 6	G3 (Bethesda)	10.1093/g3journal/jkad296	Genome report: Whole genome sequence and annotation of Penstemon davidsonii.	NCBI	v1.1	483MB	437.6MB	PacBio;Hi-C;Illumina
Perilla_frutescens	Eukaryota	Viridiplantae	Streptophyta	Magnoliopsida	Lamiales	Lamiaceae	Perilla	2023 Feb 1	DNA Res	10.1093/dnares/dsac044	A highly contiguous genome assembly of red perilla (Perilla frutescens) domesticated in Japan.	Figshare	v1.0	None	1300MB	PacBio;Hi-C;Illumina
Persea_americana	Eukaryota	Viridiplantae	Streptophyta	Magnoliopsida	Laurales	Lauraceae	Persea	2024 Apr 22	Hortic Res	10.1093/hr/uhae119	A telomere-to-telomere gap-free reference genome assembly of avocado provides useful resources for identifying genes related to fatty acid biosynthesis and disease resistance.	Science Data Bank	v1.0	864MB	841MB	Illumina;PacBio;ONT;HI-C
Petrea_volubilis	Eukaryota	Viridiplantae	Streptophyta	Magnoliopsida	Lamiales	Verbenaceae	Petrea	2023 Mar 3	BMC Genom Data	10.1186/s12863-023-01110-z	Chromosome-scale assembly of the Verbenaceae species Queen's Wreath (Petrea volubilis L.).	Figshare	v1.0	445MB	480.2MB	ONT;Hi-C;Illumina
Petunia_axillaris	Eukaryota	Viridiplantae	Streptophyta	Magnoliopsida	Solanales	Solanaceae	Petunia	2016 May 27	Nat Plants	10.1038/nplants.2016.74	Insight into the evolution of the Solanaceae from the parental genomes of Petunia hybrida	Sol Genomics Network	v1.6.2	1433.6MB	1290.24MB	Illumina;PacBio
Petunia_inflata	Eukaryota	Viridiplantae	Streptophyta	Magnoliopsida	Solanales	Solanaceae	Petunia	2016 May 27	Nat Plants	10.1038/nplants.2016.74	Insight into the evolution of the Solanaceae from the parental genomes of Petunia hybrida	Sol Genomics Network	v1.0.1	1433.6MB	1320.96MB	Illumina;PacBio
Phalaenopsis_aphrodite	Eukaryota	Viridiplantae	Streptophyta	Magnoliopsida	Asparagales	Orchidaceae	Phalaenopsis	2018 Dec	Plant Biotechnol J	10.1111/pbi.12936	Chromosome-level assembly, genetic and physical mapping of Phalaenopsis aphrodite genome provides new insights into species adaptation and resources for orchid breeding	Orchidstra 2	v1.0	1.2GB	1025.1MB	Illumina
Phalaenopsis_equestris	Eukaryota	Viridiplantae	Streptophyta	Magnoliopsida	Asparagales	Orchidaceae	Phalaenopsis	2015 Jan	Nat Genet	10.1038/ng.3149	The genome sequence of the orchid Phalaenopsis equestris	NCBI	v1.0	1.6GB	1.086GB	Illumina
Pharus_latifolius	Eukaryota	Viridiplantae	Streptophyta	Magnoliopsida	Poales	Poaceae	Pharus	2021 May 31	Plant Cell	10.1093/plcell/koab015	The Pharus latifolius genome bridges the gap of early grass evolution.	Grass genome database	v1.0	1135MB	1002.88MB	Hi-C;PacBio;Illumina
Phaseolus_acutifolius	Eukaryota	Viridiplantae	Streptophyta	Magnoliopsida	Fabales	Fabaceae	Phaseolus	2021 May 11	Nat Commun	10.1038/s41467-021-22858-x	The tepary bean genome provides insight into evolution and domestication under heat stress	JGI	v1.0	684MB	682MB	Illumina;Hi-C;PacBio;Nanopore
Phaseolus_lunatus	Eukaryota	Viridiplantae	Streptophyta	Magnoliopsida	Fabales	Fabaceae	Phaseolus	2021 Oct 19	G3 (Bethesda)	10.1093/g3journal/jkab207	Genome assembly of a Mesoamerican derived variety of lima bean: a foundational cultivar in the Mid-Atlantic USA.	Figshare	v1.0	686MB	623MB	Illumina
Phaseolus_vulgaris	Eukaryota	Viridiplantae	Streptophyta	Magnoliopsida	Fabales	Fabaceae	Phaseolus	2016 Feb 25	Genome Biol	10.1186/s13059-016-0883-6	Genome and transcriptome analysis of the Mesoamerican common bean and the role of gene duplications in establishing tissue and temporal specialization of genes	NCBI	v1.0	None	549.6MB	Illumina;454;Sanger
Phoebe_bournei	Eukaryota	Viridiplantae	Streptophyta	Magnoliopsida	Laurales	Lauraceae	Phoebe	2022 Nov 14	Plant Commun	10.1016/j.xplc.2022.100410	The chromosome-scale genome of Phoebe bournei reveals contrasting fates of terpene synthase (TPS)-a and TPS-b subfamilies.	CNSA	v1.0	1078MB	1065MB	Illumina;PacBio;Hi-C
Phoenix_dactylifera	Eukaryota	Viridiplantae	Streptophyta	Magnoliopsida	Arecales	Arecaceae	Phoenix	2019 Oct 15	Nat Commun	10.1038/s41467-019-12604-9	Genome-wide association mapping of date palm fruit traits	NCBI	v1.0	899MB	772.3MB	PacBio;Illumina
Phragmites_australis	Eukaryota	Viridiplantae	Streptophyta	Magnoliopsida	Poales	Poaceae	Phragmites	2022 Feb	Mol Ecol	10.1111/mec.16293	Novel genome characteristics contribute to the invasiveness of Phragmites australis (common reed)	CoGe	v1.0	None	1139.92705MB	PacBio;Illumina
Phtheirospermum_japonicum	Eukaryota	Viridiplantae	Streptophyta	Magnoliopsida	Lamiales	Orobanchaceae	Phtheirospermum	2020 Oct 28	Sci Adv	10.1126/sciadv.abc2385	Ethylene signaling mediates host invasion by parasitic plants	NCBI	v1.0	None	1230MB	PacBio;Hi-C;Illumina
Phyllostachys_edulis	Eukaryota	Viridiplantae	Streptophyta	Magnoliopsida	Poales	Poaceae	Phyllostachys	2024 Apr	Nat Genet	10.1038/s41588-024-01683-0	Genome assemblies of 11 bamboo species highlight diversification induced by dynamic subgenome dominance.	CoGe	v3.0	1.98GB	2036.37MB	Illumina;ONT;Hi-C
Physalis_angulata	Eukaryota	Viridiplantae	Streptophyta	Magnoliopsida	Solanales	Solanaceae	Physalis	2023 May 25	Cell	10.1016/j.cell.2023.04.008	Phylogenomic discovery of deleterious mutations facilitates hybrid potato breeding	CNCB	v1.0	None	819.2MB	Illumina;Hi-C;PacBio
Physalis_grisea	Eukaryota	Viridiplantae	Streptophyta	Magnoliopsida	Solanales	Solanaceae	Physalis	2023 Jan 2	Plant Cell	10.1093/plcell/koac305	Establishing Physalis as a Solanaceae model system enables genetic reevaluation of the inflated calyx syndrome	Github	v1.3.2	1024MB	1402.88MB	Illumina;Hi-C;Nanopore;PacBio;Sanger;BioNano
Physalis_pruinosa	Eukaryota	Viridiplantae	Streptophyta	Magnoliopsida	Solanales	Solanaceae	Physalis	2023 Jan 2	Plant Cell	10.1093/plcell/koac305	Establishing Physalis as a Solanaceae model system enables genetic reevaluation of the inflated calyx syndrome	Github	v2.0.4	1024MB	1413.2MB	Illumina;Hi-C;Nanopore;PacBio;Sanger;BioNano
Physalis_pubescens	Eukaryota	Viridiplantae	Streptophyta	Magnoliopsida	Solanales	Solanaceae	Physalis	2021 Nov 18	Hortic Res	10.1038/s41438-021-00705-w	The Physalis floridana genome provides insights into the biochemical and morphological evolution of Physalis fruits	NGDC	v1.0	1433.6MB	1402.88MB	Illumina;Hi-C;PacBio
Physcomitrium_patens	Eukaryota	Viridiplantae	Streptophyta	Bryopsida	Funariales	Funariaceae	Physcomitrium	2024 Feb	Nat Plants	10.1038/s41477-023-01614-7	Near telomere-to-telomere genome of the model plant Physcomitrium patens.	JGI	v1.0	480.15MB	481.75MB	Illumina;Hi-C;ONT
Picea_engelmannii	Eukaryota	Viridiplantae	Streptophyta	Pinopsida	Pinales	Pinaceae	Picea	2022 Sep	Plant J	10.1111/tpj.15889	Spruce giga-genomes: structurally similar yet distinctive with differentially expanding gene families and rapidly evolving genes.	Bcgsc	v1.0	None	20.75GB	Illumina
Picea_glauca	Eukaryota	Viridiplantae	Streptophyta	Pinopsida	Pinales	Pinaceae	Picea	2022 Sep	Plant J	10.1111/tpj.15889	Spruce giga-genomes: structurally similar yet distinctive with differentially expanding gene families and rapidly evolving genes.	Bcgsc	v1.0	None	21.58GB	Illumina
Picea_sitchensis	Eukaryota	Viridiplantae	Streptophyta	Pinopsida	Pinales	Pinaceae	Picea	2022 Sep	Plant J	10.1111/tpj.15889	Spruce giga-genomes: structurally similar yet distinctive with differentially expanding gene families and rapidly evolving genes.	Bcgsc	v1.0	None	18.22GB	Illumina
Picrorhiza_kurrooa	Eukaryota	Viridiplantae	Streptophyta	Magnoliopsida	Lamiales	Plantaginaceae	Picrorhiza	2021 Jul 22	Sci Rep	10.1038/s41598-021-93495-z	The first draft genome of Picrorhiza kurrooa, an endangered medicinal herb from Himalayas.	Picro-DB	v1.0	1760MB	735.63MB	PacBio;Illumina
Pinellia_pedatisecta	Eukaryota	Viridiplantae	Streptophyta	Magnoliopsida	Alismatales	Araceae	Pinellia	2022 Dec 30	Hortic Res	10.1093/hr/uhac289	The high-quality Pinellia pedatisecta genome reveals a key role of tandem duplication in the expansion of its agglutinin genes.	CNSA	v1.0	None	1182.37MB	Illumina;PacBio;Hi-C
Pinus_albicaulis	Eukaryota	Viridiplantae	Streptophyta	Pinopsida	Pinales	Pinaceae	Pinus	2024 May 7	G3 (Bethesda)	10.1093/g3journal/jkae061	A Genome Sequence for the Threatened Whitebark Pine.	TreeGenes Database	v1.0	None	27.6GB	Illumina;ONT;OmniC
Pinus_lambertiana	Eukaryota	Viridiplantae	Streptophyta	Pinopsida	Pinales	Pinaceae	Pinus	2016 Dec	Genetics	10.1534/genetics.116.193227	Sequence of the Sugar Pine Megagenome	Pinegenome;NCBI	v1.5	31.9MB	31MB	Illumina;PacBio
Pinus_taeda	Eukaryota	Viridiplantae	Streptophyta	Pinopsida	Pinales	Pinaceae	Pinus	2014 Mar 4	Genome Biol	10.1186/gb-2014-15-3-r59	Decoding the massive genome of loblolly pine using haploid DNA and novel assembly strategies.	TreeGenes Database	v1.0	None	22.1GB	llumina;PacBio;Fosmid;DiTag
Pistia_stratiotes	Eukaryota	Viridiplantae	Streptophyta	Magnoliopsida	Alismatales	Araceae	Pistia	2022 Oct	Mol Ecol Resour	10.1111/1755-0998.13653	The chromosome-level genome of a free-floating aquatic weed Pistia stratiotes provides insights into its rapid invasion.	CNSA	v1.0	357MB	359.90MB	Illumina;PacBio;Hi-C
Pisum_sativum	Eukaryota	Viridiplantae	Streptophyta	Magnoliopsida	Fabales	Fabaceae	Pisum	2022 Oct	Nat Genet	10.1038/s41588-022-01172-2	Improved pea reference genome and pan-genome highlight genomic features and evolutionary characteristics.	NCBI	v1.0	4280MB	3796.7MB	Illumina;Hi-C;PacBio;BioNano
Platanthera_guangdongensis	Eukaryota	Viridiplantae	Streptophyta	Magnoliopsida	Asparagales	Orchidaceae	Platanthera	2022 Apr	Nat Plants	10.1038/s41477-022-01127-9	Genomes of leafy and leafless Platanthera orchids illuminate the evolution of mycoheterotrophy.	NCBI	v1.0	4.27GB	4.20GB	Illumina;PacBio;HiC
Platanthera_zijinensis	Eukaryota	Viridiplantae	Streptophyta	Magnoliopsida	Asparagales	Orchidaceae	Platanthera	2022 Apr	Nat Plants	10.1038/s41477-022-01127-9	Genomes of leafy and leafless Platanthera orchids illuminate the evolution of mycoheterotrophy.	NCBI	v1.0	4.15GB	4.19GB	Illumina;PacBio;HiC
Platycodon_grandiflorus	Eukaryota	Viridiplantae	Streptophyta	Magnoliopsida	Asterales	Campanulaceae	Platycodon	2023 Mar 31	Int J Mol Sci	10.3390/ijms24076534	Chromosome-Scale Genome Assembly and Triterpenoid Saponin Biosynthesis in Korean Bellflower ( Platycodon grandiflorus)	Figshare	v1.0	634MB	574.7MB	Illumina;Hi-C;Nanopore
Pleurozium_schreberi	Eukaryota	Viridiplantae	Streptophyta	Bryopsida	Hypnales	Hylocomiaceae	Pleurozium	2019 Sep 4	G3 (Bethesda)	10.1534/g3.119.400279	Genome Sequencing of Pleurozium schreberi: The Assembled and Annotated Draft Genome of a Pleurocarpous Feather Moss.	Github	v1.0	319.4MB	318.34MB	Illumina
Poa_annua	Eukaryota	Viridiplantae	Streptophyta	Magnoliopsida	Poales	Poaceae	Poa	2023 Jan 4	Genome Biol Evol	10.1093/gbe/evac180	Chromosome-scale Genome Assembly and Annotation of Allotetraploid Annual Bluegrass (Poa annua L.)	CoGe	v1.0	1.89GB	1.78GB	PacBio;Omni-C;Iso-Seq
Poa_infirma	Eukaryota	Viridiplantae	Streptophyta	Magnoliopsida	Poales	Poaceae	Poa	2023 Jun 26	BMC Genomics	10.1186/s12864-023-09456-5	Homoeologous evolution of the allotetraploid genome of Poa annua L.	CoGe	v1.0	None	1125MB	Illumina;PacBio;Omni-C
Poa_supina	Eukaryota	Viridiplantae	Streptophyta	Magnoliopsida	Poales	Poaceae	Poa	2023 Jun 26	BMC Genomics	10.1186/s12864-023-09456-5	Homoeologous evolution of the allotetraploid genome of Poa annua L.	CoGe	v1.0	None	636MB	Illumina;PacBio;Omni-C
Pogostemon_cablin	Eukaryota	Viridiplantae	Streptophyta	Magnoliopsida	Lamiales	Lamiaceae	Pogostemon	2022 Jun 18	Nat Commun	10.1038/s41467-022-31121-w	Chromosome-level and haplotype-resolved genome provides insight into the tetraploid hybrid origin of patchouli.	NGDC	v1.0	1207.35MB	1940MB	ONT;Hi-C;Illumina
Pohlia_nutans	Eukaryota	Viridiplantae	Streptophyta	Bryopsida	Bryales	Mniaceae	Pohlia	2022 Jun 17	Front Plant Sci	10.3389/fpls.2022.920138	The Antarctic Moss Pohlia nutans Genome Provides Insights Into the Evolution of Bryophytes and the Adaptation to Extreme Terrestrial Habitats.	NGDC	v1.0	708MB	698.20MB	Illumina;Hi-C;PacBio
Polygala_tenuifolia	Eukaryota	Viridiplantae	Streptophyta	Magnoliopsida	Fabales	Polygalaceae	Polygala	2023 Jul 11	Hortic Res	10.1093/hr/uhad139	Genome Assembly of Polygala tenuifolia Provides Insights into Its Karyotype Evolution and Triterpenoid Saponin Biosynthesis.	TCMPG	v1.0	798.58MB	769.62MB	Illumina;Hi-C;PacBio
Polygonum_cuspidatum	Eukaryota	Viridiplantae	Streptophyta	Magnoliopsida	Caryophyllales	Polygonaceae	Polygonum	2019 Oct 18	Front Plant Sci	10.3389/fpls.2019.01274	Assembly and Annotation of a Draft Genome of the Medicinal Plant Polygonum cuspidatum	NGDC	v1.1	2.6GB	2.565GB	Illumina;Pacbio;HI-C
Populus_alba	Eukaryota	Viridiplantae	Streptophyta	Magnoliopsida	Malpighiales	Salicaceae	Populus	2019 Mar 7	G3 (Bethesda)	10.1534/g3.118.200763	High Level of Conservation of Mitochondrial RNA Editing Sites Among Four Populus Species	NCBI	v1.0	536MB	464MB	Illumina
Populus_deltoides	Eukaryota	Viridiplantae	Streptophyta	Magnoliopsida	Malpighiales	Salicaceae	Populus	2021 May 24	J Hered	10.1093/jhered/esab010	Genome Assembly of Salicaceae Populus deltoides (Eastern Cottonwood) I-69 Based on Nanopore Sequencing and Hi-C Technologies.	NCBI	v1.0	None	429.3MB	Illumina;Hi-C;ONT
Populus_euphratica	Eukaryota	Viridiplantae	Streptophyta	Magnoliopsida	Malpighiales	Salicaceae	Populus	2022 Nov 4	Commun Biol	10.1038/s42003-022-04145-7	Chromosome-scale assemblies of the male and female Populus euphratica genomes reveal the molecular basis of sex determination and sexual dimorphism.	NGDC	v1.0	564.21MB	511.25MB	Illumina;PacBio;Hi-C
Populus_glandulosa	Eukaryota	Viridiplantae	Streptophyta	Magnoliopsida	Malpighiales	Salicaceae	Populus	2019 Oct 1	DNA Res	10.1093/dnares/dsz020	The genome of Populus alba x Populus tremula var. glandulosa clone 84K	CNGBdb	v1.0	897MB	747.5MB	Illumina;PacBio;Hi-C
Populus_glandulosa_x_alba	Eukaryota	Viridiplantae	Streptophyta	Magnoliopsida	Malpighiales	Salicaceae	Populus	2019 Oct 1	DNA Res	10.1093/dnares/dsz020	The genome of Populus alba x Populus tremula var. glandulosa clone 84K	CNGBdb	v1.0	900MB	747.5MB	Illumina;PacBio;Hi-C
Populus_ilicifolia	Eukaryota	Viridiplantae	Streptophyta	Magnoliopsida	Malpighiales	Salicaceae	Populus	2020 Mar 13	Plant J	10.1111/tpj.14744	Survival in the Tropics despite isolation, inbreeding and asexual reproduction: insights from the genome of the world's southernmost poplar (Populus ilicifolia).	NGDC	v1.0	None	402MB	Illumina
Populus_pruinosa	Eukaryota	Viridiplantae	Streptophyta	Magnoliopsida	Malpighiales	Salicaceae	Populus	2024 Feb 6	Hortic Res	10.1093/hr/uhae034	The chromosome-scale genome and population genomics reveal the adaptative evolution of Populus pruinosa to desertification environment.	Figshare	v2.0	583.98MB	521.09MB	Illumina;Pacbio;Hi-c
Populus_qiongdaoensis	Eukaryota	Viridiplantae	Streptophyta	Magnoliopsida	Malpighiales	Salicaceae	Populus	2023 Mar	Mol Ecol	10.1111/mec.16566	A chromosome-level Populus qiongdaoensis genome assembly provides insights into tropical adaptation and a cryptic turnover of sex determination.	NGDC	v1.0	None	391.302422MB	Illumina;Nanopore
Populus_tremula	Eukaryota	Viridiplantae	Streptophyta	Magnoliopsida	Malpighiales	Salicaceae	Populus	2024 Apr 30	Plant Physiol	10.1093/plphys/kiae078	High-quality genome assembly enables prediction of allele-specific gene expression in hybrid poplar.	NGDC	v1.0	427.2MB	416.8MB	Paciffc;Bioscience;HiFi;Illumina;Hi-C
Populus_trichocarpa	Eukaryota	Viridiplantae	Streptophyta	Magnoliopsida	Malpighiales	Salicaceae	Populus	2006 Sep 15	Science	10.1126/science.1128691	The Genome of Black Cottonwood, Populus trichocarpa (Torr. & Gray)	JGI	v3.1	485MB	410MB	Illumina
Populus_wilsonii	Eukaryota	Viridiplantae	Streptophyta	Magnoliopsida	Malpighiales	Salicaceae	Populus	2022 Oct 25	Commun Biol	10.1038/s42003-022-04106-0	Chromosome-scale genome assembly provides insights into the molecular mechanisms of tissue development of Populus wilsonii	Figshare	v1.0	439.39MB	477.35MB	PacBio;HiC;Illumina
Porphyra_umbilicalis	Eukaryota	Rhodophyta	Bangiophyceae	Bangiales	Bangiaceae	Porphyra		2017 Aug 1	Proc Natl Acad Sci U S A	10.1073/pnas.1703088114	Insights into the red algae and eukaryotic evolution from the genome of Porphyra umbilicalis (Bangiophyceae, Rhodophyta)	JGI	v1.0	None	87.7MB	PacBio
Portulaca_amilis	Eukaryota	Viridiplantae	Streptophyta	Magnoliopsida	Caryophyllales	Portulacaceae	Portulaca	2022 Jun 1	Plant Physiol	10.1093/plphys/kiac116	Gene co-expression reveals the modularity and integration of C4 and CAM in Portulaca.	JGI	v1.0	None	403.89MB	Illuminam
Portulaca_oleracea	Eukaryota	Viridiplantae	Streptophyta	Magnoliopsida	Caryophyllales	Portulacaceae	Portulaca	2023 Nov 22	Plant Physiol	10.1093/plphys/kiad451	Gene duplications facilitate C4-CAM compatibility in common purslane	NGDC	v1.0	1137MB	1134MB	Hi-C;Nanopore;Illumina
Posidonia_oceanica	Eukaryota	Viridiplantae	Streptophyta	Magnoliopsida	Alismatales	Posidoniaceae	Posidonia	2024 Feb	Nat Plants	10.1038/s41477-023-01608-5	Seagrass genomes reveal ancient polyploidy and adaptations to the marine environment.	ORCAE	v1.0	None	3192MB	Illumina;PacBio;HiFi;PacBio;Hi-C
Potamogeton_acutifolius	Eukaryota	Viridiplantae	Streptophyta	Magnoliopsida	Alismatales	Potamogetonaceae	Potamogeton	2024 Feb	Nat Plants	10.1038/s41477-023-01608-5	Seagrass genomes reveal ancient polyploidy and adaptations to the marine environment.	ORCAE	v1.0	None	611MB	Illumina;Tell-seq;PacBio;HiFi
Potentilla_anserina	Eukaryota	Viridiplantae	Streptophyta	Magnoliopsida	Rosales	Rosaceae	Potentilla	2021 Dec 15	Genes (Basel)	10.3390/genes12121993	Chromosome-Level Genome Assembly Provides New Insights into Genome Evolution and Tuberous Root Formation of Potentilla anserina	Figshare	v1.0	459.1MB	454.28MB	Illumina;PacBio;Hi-C
Potentilla_micrantha	Eukaryota	Viridiplantae	Streptophyta	Magnoliopsida	Rosales	Rosaceae	Potentilla	2018 Apr 1	Gigascience	10.1093/gigascience/giy010	The genome sequence and transcriptome of Potentilla micrantha and their comparison to Fragaria vesca (the woodland strawberry)	GigaDB	v1.0	327MB	405.87MB	Illumina;PacBio
Prasinoderma_coloniale	Eukaryota	Viridiplantae	Prasinodermophyta	Prasinodermophyceae	Prasinodermales	Prasinodermaceae	Prasinoderma	2020 Sep	Nat Ecol Evol	10.1038/s41559-020-1221-7	The genome of Prasinoderma coloniale unveils the existence of a third phylum within green plants	CNGBdb	v1.0	26.04GB	25.3GB	Illumina;PacBio
Primula_veris	Eukaryota	Viridiplantae	Streptophyta	Magnoliopsida	Ericales	Primulaceae	Primula	2022 Feb 3	Mol Biol Evol	10.1093/molbev/msac035	Comparative genomics elucidates the origin of a supergene controlling floral heteromorphism.	Figshare	v1.0	452MB	421.38MB	Illumina
Prinsepia_uniflora	Eukaryota	Viridiplantae	Streptophyta	Magnoliopsida	Rosales	Rosaceae	Prinsepia	2023 Nov 2	Genes (Basel)	10.3390/genes14112035	A High-Quality Reference Genome Assembly of Prinsepia uniflora (Rosaceae).	Figshare	v1.0	1329.36MB	1272.71MB	Illumina;Hi-C;PacBio
Prosopis_alba	Eukaryota	Viridiplantae	Streptophyta	Magnoliopsida	Fabales	Fabaceae	Prosopis	2023 July 31	Plants, People, Planet	10.1002/ppp3.10404	Genome and evolution of Prosopis alba Griseb. a drought and salinity tolerant tree legume crop for arid climates.	NCBI	v1.0	None	707MB	Illumina;PacBio;Nanopore
Prosopis_cineraria	Eukaryota	Viridiplantae	Streptophyta	Magnoliopsida	Fabales	Fabaceae	Prosopis	2022 Jul 31	Int J Mol Sci	10.3390/ijms23158503	The Genome of the Mimosoid Legume Prosopis cineraria, a Desert Tree.	NCBI	v1.0	707MB	691MB	Illumina;PacBio
Protea_cynaroides	Eukaryota	Viridiplantae	Streptophyta	Magnoliopsida	Proteales	Proteaceae	Protea	2023 Jan	Plant J	10.1111/tpj.16044	The Genome of the King Protea, Protea cynaroides.	NCBI	v1.0	1180.302352MB	1180MB	Illumina;Hi-C;Nanopore
Prunus_armeniaca	Eukaryota	Viridiplantae	Streptophyta	Magnoliopsida	Rosales	Rosaceae	Prunus	2021 Jun 25	Nat Commun	10.1038/s41467-021-24283-6	Population genomics of apricots unravels domestication history and adaptive events	GDR	v1.1	None	None	llumina;BioNano;PacBio;Nanopore
Prunus_avium	Eukaryota	Viridiplantae	Streptophyta	Magnoliopsida	Rosales	Rosaceae	Prunus	2020 Jun 5	PeerJ	10.7717/peerj.9114	A De Novo Assembly of the Sweet Cherry ( Prunus avium Cv. Tieton) Genome Using Linked-Read Sequencing Technology.	Figshare	v1.0	341.38MB	280.33MB	Illumina
Prunus_campanulata	Eukaryota	Viridiplantae	Streptophyta	Magnoliopsida	Rosales	Rosaceae	Prunus	2023 May	Plant J	10.1111/tpj.16151	Genome assembly, resequencing and genome-wide association analyses provide novel insights into the origin, evolution and flower colour variations of flowering cherry.	Tree-bio	v1.0	293.85MB	280.2MB	Illumina;Hi-C;Nanopore
Prunus_domestica	Eukaryota	Viridiplantae	Streptophyta	Magnoliopsida	Rosales	Rosaceae	Prunus	2021 Jan 1	Hortic Res	10.1038/s41438-020-00438-2	Defining the 'HoneySweet' insertion event utilizing NextGen sequencing and a de novo genome assembly of plum (Prunus domestica)	GDR	v1.0	None	1399MB	Illumina
Prunus_dulcis	Eukaryota	Viridiplantae	Streptophyta	Magnoliopsida	Rosales	Rosaceae	Prunus	2022 May 6	G3 (Bethesda)	10.1093/g3journal/jkac065	Whole-genome sequence and methylome profiling of the almond (Prunus dulcis Mill. D.A.Webb) cultivar Nonpareil	NCBI	v2.0	240MB	164.55MB	Illumina;Hi-C;PacBio;Nanopore;454
Prunus_fruticosa	Eukaryota	Viridiplantae	Streptophyta	Magnoliopsida	Rosales	Rosaceae	Prunus	2023 May 10	Hortic Res	10.1093/hr/uhad097	Genome of tetraploid sour cherry (Prunus cerasus L.) Montmorency identifies three distinct ancestral Prunus genomes.	GDR	v1.0	621MB	1066MB	Illumina;Hi-C;PacBio;Nanopore
Prunus_hongpingensis	Eukaryota	Viridiplantae	Streptophyta	Magnoliopsida	Rosales	Rosaceae	Prunus	2023 Oct 27	Hortic Res	10.1093/hr/uhad215	Genomic evidence for evolutionary history and local adaptation of two endemic apricots: Prunus hongpingensis and P. zhengheensis.	NGDC	v1.0	None	213.47MB	Illumina;Hi-C;PacBio
Prunus_kansuensis	Eukaryota	Viridiplantae	Streptophyta	Magnoliopsida	Rosales	Rosaceae	Prunus	2022 Jun 13	BMC Biol	10.1186/s12915-022-01342-y	Chromosome-level genome assemblies of four wild peach species provide insights into genome evolution and genetic basis of stress resistance	GDR	v2.0	238.06MB	253.17MB	Illumina;Hi-C;PacBio
Prunus_mandshurica	Eukaryota	Viridiplantae	Streptophyta	Magnoliopsida	Rosales	Rosaceae	Prunus	2021 Jun 25	Nat Commun	10.1038/s41467-021-24283-6	Population genomics of apricots unravels domestication history and adaptive events	GDR	v1.0	231.77MB	223.66MB	Illumina;BioNano;PacBio;Nanopore
Prunus_mira	Eukaryota	Viridiplantae	Streptophyta	Magnoliopsida	Rosales	Rosaceae	Prunus	2022 Jun 13	BMC Biol	10.1186/s12915-022-01342-y	Chromosome-level genome assemblies of four wild peach species provide insights into genome evolution and genetic basis of stress resistance	GDR	v2.0	242.94MB	253.63MB	Illumina;Hi-C;PacBio;Sanger
Prunus_mongolica	Eukaryota	Viridiplantae	Streptophyta	Magnoliopsida	Rosales	Rosaceae	Prunus	2023 Aug 1	DNA Res	10.1093/dnares/dsad012	Chromosome-level genome assembly of an endangered plant Prunus mongolica using PacBio and Hi-C technologies.	NGDC	v1.0	226.470058MB	233.17MB	Illumina;Hi-C;PacBio
Prunus_mume	Eukaryota	Viridiplantae	Streptophyta	Magnoliopsida	Rosales	Rosaceae	Prunus	2012 Dec 27	Nat Commun	10.1038/ncomms2290	The genome of Prunus mume	NCBI	v1.0	280MB	237MB	Illumina
Prunus_persica	Eukaryota	Viridiplantae	Streptophyta	Magnoliopsida	Rosales	Rosaceae	Prunus	2021 Mar 12	Plants (Basel)	10.3390/plants10030538	The Draft Genome of a Flat Peach (Prunus persica L. cv. '124 Pan') Provides Insights into Its Good Fruit Flavor Traits	JGI	v2.1	None	206MB	Illumina;PacBio
Prunus_salicina	Eukaryota	Viridiplantae	Streptophyta	Magnoliopsida	Rosales	Rosaceae	Prunus	2020 Dec 10	Gigascience	10.1093/gigascience/giaa130	The chromosome-level draft genome of a diploid plum (Prunus salicina)	GigaDB	v1.0	311.82MB	284.2MB	Illumina;Hi-C;PacBio
Prunus_sibirica	Eukaryota	Viridiplantae	Streptophyta	Magnoliopsida	Rosales	Rosaceae	Prunus	2021 Jun 25	Nat Commun	10.1038/s41467-021-24283-6	Population genomics of apricots unravels domestication history and adaptive events	GDR	v1.0	225.33MB	259.43MB	Illumina;BioNano;PacBio;Nanopore
Prunus_x_kanzakura	Eukaryota	Viridiplantae	Streptophyta	Magnoliopsida	Rosales	Rosaceae	Prunus	2021 Oct 11	DNA Res	10.1093/dnares/dsab026	Genome sequencing and analysis of two early-flowering cherry (Cerasus x kanzakura) varieties, 'Kawazu-zakura' and 'Atami-zakura'.	Plantgarden	v1.0	672.7MB	519.8MB	Illumina;PacBio
Prunus_yedoensis	Eukaryota	Viridiplantae	Streptophyta	Magnoliopsida	Rosales	Rosaceae	Prunus	2018 Sep 4	Genome Biol	10.1186/s13059-018-1497-y	Draft genome sequence of wild Prunus yedoensis reveals massive inter-specific hybridization between sympatric flowering cherries	NCBI	v1.0	525MB	323.8MB	Illumina;PacBio
Prunus_zhengheensis	Eukaryota	Viridiplantae	Streptophyta	Magnoliopsida	Rosales	Rosaceae	Prunus	2023 Oct 27	Hortic Res	10.1093/hr/uhad215	Genomic evidence for evolutionary history and local adaptation of two endemic apricots: Prunus hongpingensis and P. zhengheensis.	NGDC	v1.0	None	209.82MB	Illumina;Hi-C;PacBio
Przewalskia_tangutica	Eukaryota	Viridiplantae	Streptophyta	Magnoliopsida	Solanales	Solanaceae	Przewalskia	2023 Apr 1	DNA Res	10.1093/dnares/dsad005	The genome sequence and demographic history of Przewalskia tangutica (Solanaceae), an endangered alpine plant on the Qinghai-Tibet Plateau.	Figshare	v1.0	148476.24MB	3072MB	Illumina;Hi-C;Nanopore
Pseudotsuga_menziesii	Eukaryota	Viridiplantae	Streptophyta	Pinopsida	Pinales	Pinaceae	Pseudotsuga	2017 Sep 7	G3 (Bethesda)	10.1534/g3.117.300078	The Douglas-Fir Genome Sequence Reveals Specialization of the Photosynthetic Apparatus in Pinaceae.	NCBI	v1.0	None	14.7GB	Illumina
Pterocarpus_macrocarpus	Eukaryota	Viridiplantae	Streptophyta	Magnoliopsida	Fabales	Fabaceae	Pterocarpus	2023 Oct 17	Sci Data	10.1038/s41597-023-02593-2	Chromosome-scale genomes of five Hongmu species in Leguminosae.	Figshare	v1.0	657.46MB	634.58MB	Illumina;Hi-C;Nanopore
Pterocarpus_santalinus	Eukaryota	Viridiplantae	Streptophyta	Magnoliopsida	Fabales	Fabaceae	Pterocarpus	2023 Oct 17	Sci Data	10.1038/s41597-023-02593-2	Chromosome-scale genomes of five Hongmu species in Leguminosae.	Figshare	v1.0	673.63MB	623.86MB	Illumina;Hi-C;Nanopore
Pterocarya_stenoptera	Eukaryota	Viridiplantae	Streptophyta	Magnoliopsida	Fagales	Juglandaceae	Pterocarya	2024 Apr 8	Plant Divers	10.1016/j.pld.2024.03.010	Multi-omics analyses provide insights into the evolutionary history and the synthesis of medicinal components of the Chinese wingnut.	Figshare	v1.0	521.12MB	550.86MB	Hi-C
Punica_granatum	Eukaryota	Viridiplantae	Streptophyta	Magnoliopsida	Myrtales	Lythraceae	Punica	2020 Apr	Plant Biotechnol J	10.1111/pbi.13260	The pomegranate (Punica granatum L.) draft genome dissects genetic divergence between soft- and hard-seeded cultivars	NCBI	v2.0	313.18MB	320.31MB	Illumina;Hi-C;PacBio
Pyrus_betulifolia	Eukaryota	Viridiplantae	Streptophyta	Magnoliopsida	Rosales	Rosaceae	Pyrus	2020 Feb	Plant Biotechnol J	10.1111/pbi.13226	De novo assembly of a wild pear (Pyrus betuleafolia) genome	NGDC	v1.0	None	532.7MB	Illumina;Hi-C;PacBio;BioNano
Pyrus_bretschneideri	Eukaryota	Viridiplantae	Streptophyta	Magnoliopsida	Rosales	Rosaceae	Pyrus	2018 Nov 21	BMC Genomics	10.1186/s12864-018-5224-6	Chromosome level high-density integrated genetic maps improve the Pyrus bretschneideri 'DangshanSuli' v1.0 genome	GDR	v1.0	None	400.57MB	Illumina
Pyrus_communis	Eukaryota	Viridiplantae	Streptophyta	Magnoliopsida	Rosales	Rosaceae	Pyrus	2014 Apr 3	PLoS One	10.1371/journal.pone.0092644	The Draft Genome Sequence of European Pear (Pyrus communis L. 'Bartlett')	GDR	v1.0	600MB	507.6MB	Illumina;454
Pyrus_pyrifolia	Eukaryota	Viridiplantae	Streptophyta	Magnoliopsida	Rosales	Rosaceae	Pyrus	2021 Sep 1	Hortic Res	10.1038/s41438-021-00632-w	High-quality genome assembly of 'Cuiguan' pear (Pyrus pyrifolia) as a reference genome for identifying regulatory genes and epigenetic modifications responsible for bud dormancy	GDR	v1.0	501.34MB	541.34MB	Illumina;Hi-C;PacBio
Pyrus_ussuriensis_x_communis	Eukaryota	Viridiplantae	Streptophyta	Magnoliopsida	Rosales	Rosaceae	Pyrus	2019 Nov 25	Sci Data	10.1038/s41597-019-0291-3	A de novo genome assembly of the dwarfing pear rootstock Zhongai 1	NCBI	v1.0	511.33MB	510.59MB	Illumina;Hi-C;PacBio
Quercus_acutissima	Eukaryota	Viridiplantae	Streptophyta	Magnoliopsida	Fagales	Fagaceae	Quercus	2022 Jul	Nat Ecol Evol	10.1038/s41559-022-01754-7	Genome-wide analyses of introgression between two sympatric Asian oak species	NGDC	v1.0	None	758MB	Illumina;Hi-C;PacBio
Quercus_dentata	Eukaryota	Viridiplantae	Streptophyta	Magnoliopsida	Fagales	Fagaceae	Quercus	2023 Jun	New Phytol	10.1111/nph.18814	Chromosome-scale genome assembly and insights into the metabolome and gene regulation of leaf color transition in an important oak species, Quercus dentata.	NGDC	v1.0	841MB	893.54MB	Hi-C
Quercus_gilva	Eukaryota	Viridiplantae	Streptophyta	Magnoliopsida	Fagales	Fagaceae	Quercus	2022 Sep 23	Front Plant Sci	10.3389/fpls.2022.1012277	A chromosome-scale genome assembly of Quercus gilva: Insights into the evolution of Quercus section Cyclobalanopsis (Fagaceae).	Figshare	v1.0	865.75MB	889.71MB	PacBio;Hi-C;Illumina
Quercus_mongolica	Eukaryota	Viridiplantae	Streptophyta	Magnoliopsida	Fagales	Fagaceae	Quercus	2022 Aug	Mol Ecol Resour	10.1111/1755-0998.13616	A chromosome-scale genome assembly of the Mongolian oak (Quercus mongolica).	Figshare	v1.0	809.84MB	810MB	PacBio;Hi-C;Illumina
Quercus_robur	Eukaryota	Viridiplantae	Streptophyta	Magnoliopsida	Fagales	Fagaceae	Quercus	2018 Jul	Nat Plants	10.1038/s41477-018-0172-3	Oak genome reveals facets of long lifespan	OAK GENOME SEQUENCING	v2.0	736MB	740MB	Illumina
Quercus_rubra	Eukaryota	Viridiplantae	Streptophyta	Magnoliopsida	Fagales	Fagaceae	Quercus	2023 Nov 1	G3 (Bethesda)	10.1093/g3journal/jkad209	A haplotype-resolved chromosome-scale genome for Quercus rubra L. provides insights into the genetics of adaptive traits for red oak species.	NCBI	v2.0	None	739MB	Hi-C;PacBio
Quercus_suber	Eukaryota	Viridiplantae	Streptophyta	Magnoliopsida	Fagales	Fagaceae	Quercus	2018 May 22	Sci Data	10.1038/sdata.2018.69	The draft genome sequence of cork oak	NCBI	v1.0	934MB	953.3MB	Illumina
Quercus_variabilis	Eukaryota	Viridiplantae	Streptophyta	Magnoliopsida	Fagales	Fagaceae	Quercus	2023 Nov 2	Front Plant Sci	10.3389/fpls.2023.1290913	Telomere-to-telomere and haplotype-resolved genome assembly of the Chinese cork oak (Quercus variabilis).	NGDC	v1.0	None	788.78MB	Hi-C;PacBio;Nanopore
Raddia_distichophylla	Eukaryota	Viridiplantae	Streptophyta	Magnoliopsida	Poales	Poaceae	Raddia	2021 Feb 9	G3 (Bethesda)	10.1093/g3journal/jkaa049	Draft genome of the herbaceous bamboo Raddia distichophylla.	NGDC	v1.0	608MB	580.85MB	Illumina
Raddia_guianensis	Eukaryota	Viridiplantae	Streptophyta	Magnoliopsida	Poales	Poaceae	Raddia	2024 Apr	Nat Genet	10.1038/s41588-024-01683-0	Genome assemblies of 11 bamboo species highlight diversification induced by dynamic subgenome dominance.	CoGe	v2.0	0.63GB	612.6MB	Illumina;ONT;Hi-C
Raphano_brassica	Eukaryota	Viridiplantae	Streptophyta	Magnoliopsida		others		2023 Jan 11	Nucleic Acids Res	10.1093/nar/gkac1209	Characterization and acceleration of genome shuffling and ploidy reduction in synthetic allopolyploids by genome sequencing and editing	NGDC	v1.0	1070MB	940.7MB	Illumina;Hi-C;PacBio
Raphanus_sativus	Eukaryota	Viridiplantae	Streptophyta	Magnoliopsida	Brassicales	Brassicaceae	Raphanus	2020 Apr 1	DNA Res	10.1093/dnares/dsaa010	Genome sequence and analysis of a Japanese radish (Raphanus sativus) cultivar named 'Sakurajima Daikon' possessing giant root	NCBI	v1.0	498.5MB	504.5MB	Illumina;PacBio;Hi-C
Raphidocelis_subcapitata	Eukaryota	Viridiplantae	Chlorophyta	Chlorophyceae	Sphaeropleales	Selenastraceae	Raphidocelis	2018 May 23	Sci Rep	10.1038/s41598-018-26331-6	Raphidocelis subcapitata (=Pseudokirchneriella subcapitata) provides an insight into genome evolution and environmental adaptations in the Sphaeropleales.	NCBI	v1.0	46.79MB	51.2MB	Illumina
Rauvolfia_tetraphylla	Eukaryota	Viridiplantae	Streptophyta	Magnoliopsida	Gentianales	Apocynaceae	Rauvolfia	2024 Apr 8	Plant Commun	10.1016/j.xplc.2023.100784	A chromosome-scale genome assembly of Rauvolfia tetraphylla facilitates the identification of the complete ajmaline biosynthetic pathway.	Figshare	V2.0	None	733.6MB	ONT;Hi-C;Illumina
Rehmannia_glutinosa	Eukaryota	Viridiplantae	Streptophyta	Magnoliopsida	Lamiales	Orobanchaceae	Rehmannia	2021 Jul 8	Comput Struct Biotechnol J	10.1016/j.csbj.2021.07.006	De novo genome assembly of the potent medicinal plant Rehmannia glutinosa using nanopore technology.	NCBI	v1.0	2350MB	2490MB	ONT;Hi-C;Illumina
Rheum_palmatum	Eukaryota	Viridiplantae	Streptophyta	Magnoliopsida	Caryophyllales	Polygonaceae	Rheum	2024 Apr 10	BMC Plant Biol	10.1186/s12870-024-04972-2	A chromosome-level genome reveals genome evolution and molecular basis of anthraquinone biosynthesis in Rheum palmatum.	Figshare	v1.0	2.8GB	2.8GB	Illumina;ONT;HI-C
Rheum_tanguticum	Eukaryota	Viridiplantae	Streptophyta	Magnoliopsida	Caryophyllales	Polygonaceae	Rheum	2023 Aug 23	Commun Biol	10.1038/s42003-023-05248-5	A chromosome-scale Rhubarb (Rheum tanguticum) genome assembly provides insights into the evolution of anthraquinone biosynthesis.	Figshare	v1.0	2.74GB	2.76GB	Illumina;Pacbio;HI-C
Rhipidocladum_racemiflorum	Eukaryota	Viridiplantae	Streptophyta	Magnoliopsida	Poales	Poaceae	Rhipidocladum	2024 Apr	Nat Genet	10.1038/s41588-024-01683-0	Genome assemblies of 11 bamboo species highlight diversification induced by dynamic subgenome dominance.	CoGe	v1.0	1.72GB	1711.78MB	Illumina;ONT;Hi-C
Rhodiola_crenulata	Eukaryota	Viridiplantae	Streptophyta	Magnoliopsida	Saxifragales	Crassulaceae	Rhodiola	2017 Jun 1	Gigascience	10.1093/gigascience/gix033	Draft genome sequence of the Tibetan medicinal herb Rhodiola crenulata	GigaDB	v1.0	344.5MB	226.6MB	Illumina
Rhododendron_delavayi	Eukaryota	Viridiplantae	Streptophyta	Magnoliopsida	Ericales	Ericaceae	Rhododendron	2023 Mar 21	Front Plant Sci	10.3389/fpls.2023.1123707	Evolutionary history of two evergreen Rhododendron species as revealed by chromosome-level genome assembly.	RPGD	v2.0	647MB	662.8MB	ONT;Hi-C;Illumina
Rhododendron_griersonianum	Eukaryota	Viridiplantae	Streptophyta	Magnoliopsida	Ericales	Ericaceae	Rhododendron	2021 Sep	Plant J	10.1111/tpj.15399	Chromosome-level genome assembly and population genetic analysis of a critically endangered rhododendron provide insights into its conservation	NCBI	RGv1.1	750MB	676.814394MB	ONT;Hi-C;Illumina
Rhododendron_henanense	Eukaryota	Viridiplantae	Streptophyta	Magnoliopsida	Ericales	Ericaceae	Rhododendron	2022 Apr	Mol Ecol Resour	10.1111/1755-0998.13529	The chromosome-scale genome assembly, annotation and evolution of Rhododendron henanense subsp. Lingbaoense	NGDC	v1.0	654.12MB	622.72MB	PacBio;Hi-C;Illumina
Rhododendron_irroratum	Eukaryota	Viridiplantae	Streptophyta	Magnoliopsida	Ericales	Ericaceae	Rhododendron	2023 Mar 21	Front Plant Sci	10.3389/fpls.2023.1123707	Evolutionary history of two evergreen Rhododendron species as revealed by chromosome-level genome assembly.	RPGD	v1.0	597MB	701.62MB	ONT;Hi-C;Illumina
Rhododendron_molle	Eukaryota	Viridiplantae	Streptophyta	Magnoliopsida	Ericales	Ericaceae	Rhododendron	2022 Oct 26	Hortic Res	10.1093/hr/uhac241	Gapless genome assembly of azalea and multi-omics investigation into divergence between two species with distinct flower color	NGDC	v2.0	640MB	653.46MB	ONT;Hi-C;Illumina
Rhododendron_ovatum	Eukaryota	Viridiplantae	Streptophyta	Magnoliopsida	Ericales	Ericaceae	Rhododendron	2021 Dec	Plant Biotechnol J	10.1111/pbi.13680	High-quality evergreen azalea genome reveals tandem duplication-facilitated low-altitude adaptability and floral scent evolution	RPGD	v1.0	527MB	549MB	PacBio;Hi-C;Illumina
Rhododendron_prattii	Eukaryota	Viridiplantae	Streptophyta	Magnoliopsida	Ericales	Ericaceae	Rhododendron	2022 Dec 2	Natl Sci Rev	10.1093/nsr/nwac276	Pervasive hybridization during evolutionary radiation of Rhododendron subgenus Hymenanthes in mountains of southwest China	NGDC	v1.0	None	673MB	Illumina;Hi-C
Rhododendron_ripense	Eukaryota	Viridiplantae	Streptophyta	Magnoliopsida	Ericales	Ericaceae	Rhododendron	2021 Sep 13	DNA Res	10.1093/dnares/dsab010	Whole-genome sequencing and analysis of two azaleas, Rhododendron ripense and Rhododendron kiyosumense	Plantgarden	v1.1	527MB	506.7MB	ONT;Hi-C;Illumina
Rhododendron_simsii	Eukaryota	Viridiplantae	Streptophyta	Magnoliopsida	Ericales	Ericaceae	Rhododendron	2020 Oct 19	Nat Commun	10.1038/s41467-020-18771-4	Chromosome-level genome assembly of a parent species of widely cultivated azaleas.	NCBI	v1.0	525MB	528.6MB	PacBio;Hi-C;Illumina
Rhododendron_vialii	Eukaryota	Viridiplantae	Streptophyta	Magnoliopsida	Ericales	Ericaceae	Rhododendron	2023 Jul 12	Sci Data	10.1038/s41597-023-02362-1	A haplotype-resolved genome assembly of Rhododendron vialii based on PacBio HiFi reads and Hi-C data.	NGDC	v1.0	525.63MB	532.73MB	ONT;Hi-C
Rhododendron_williamsianum	Eukaryota	Viridiplantae	Streptophyta	Magnoliopsida	Ericales	Ericaceae	Rhododendron	2019 Dec 1	Genome Biol Evol	10.1093/gbe/evz245	The Rhododendron Genome and Chromosomal Organization Provide Insight into Shared Whole-Genome Duplications across the Heath Family	NCBI	v1.0	None	532.3MB	PacBio;Hi-C;Illumina
Rhynchospora_breviuscula	Eukaryota	Viridiplantae	Streptophyta	Magnoliopsida	Poales	Cyperaceae	Rhynchospora	2022 Aug 18	Cell	10.1016/j.cell.2022.06.045	Repeat-based holocentromeres influence genome architecture and karyotype evolution.	CyVerse	v1.0	None	415MB	Illumina;Hi-C;PacBio
Rhynchospora_pubera	Eukaryota	Viridiplantae	Streptophyta	Magnoliopsida	Poales	Cyperaceae	Rhynchospora	2022 Aug 18	Cell	10.1016/j.cell.2022.06.045	Repeat-based holocentromeres influence genome architecture and karyotype evolution.	CyVerse	v1.0	None	1610MB	Illumina;Hi-C;PacBio
Rhynchospora_tenuis	Eukaryota	Viridiplantae	Streptophyta	Magnoliopsida	Poales	Cyperaceae	Rhynchospora	2022 Aug 18	Cell	10.1016/j.cell.2022.06.045	Repeat-based holocentromeres influence genome architecture and karyotype evolution.	CyVerse	v1.0	None	394MB	Illumina;Hi-C;PacBio
Ricinus_communis	Eukaryota	Viridiplantae	Streptophyta	Magnoliopsida	Malpighiales	Euphorbiaceae	Ricinus	2022 Feb	Genomics Proteomics Bioinformatics	10.1016/j.gpb.2021.04.003	A Chromosome-level Assembly of A Wild Castor Genome Provides New Insights into the Adaptive Evolution in A Tropical Desert.	NCBI	v0.1	318MB	316MB	Illumina;Hi-C
Robinia_pseudoacacia	Eukaryota	Viridiplantae	Streptophyta	Magnoliopsida	Fabales	Fabaceae	Robinia	2023 Jul 31	Commun Biol	10.1038/s42003-023-05158-6	Chromosome-level genome assembly and population genomics of Robinia pseudoacacia reveal the genetic basis for its wide cultivation.	Figshare	v1.0	693.1MB	682.4MB	Illumina;Hi-C;Nanopore
Roridula_gorgonias	Eukaryota	Viridiplantae	Streptophyta	Magnoliopsida	Ericales	Roridulaceae	Roridula	2020 Sep 10	BMC Res Notes	10.1186/s13104-020-05254-4	Annotated genome sequences of the carnivorous plant Roridula gorgonias and a non-carnivorous relative, Clethra arborea	DRYAD	v1.0	None	284MB	Illumina
Rosa_chinensis	Eukaryota	Viridiplantae	Streptophyta	Magnoliopsida	Rosales	Rosaceae	Rosa	2018 Jul	Nat Plants	10.1038/s41477-018-0166-1	A high-quality sequence of Rosa chinensis to elucidate genome structure and ornamental traits	The Old Blush Haploid genome	v2.0	568MB	512MB	Illumina;PacBio
Rosa_multiflora	Eukaryota	Viridiplantae	Streptophyta	Magnoliopsida	Rosales	Rosaceae	Rosa	2018 Apr 1	DNA Res	10.1093/dnares/dsx042	Genome structure of Rosa multiflora, a wild ancestor of cultivated roses	Rosa multiflora Database	v2.0	711MB	750MB	Illumina
Rosa_roxburghii	Eukaryota	Viridiplantae	Streptophyta	Magnoliopsida	Rosales	Rosaceae	Rosa	2024 May 17	BMC Plant Biol	10.1186/s12870-024-05109-1	The chromosome-level genome and functional database accelerate research about biosynthesis of secondary metabolites in Rosa roxburghii.	NGDC	v1.0	497.8MB	None	Illumina;Hi-C;Nanopore
Rosa_rugosa	Eukaryota	Viridiplantae	Streptophyta	Magnoliopsida	Rosales	Rosaceae	Rosa	2021 Jun 18	Hortic Res	10.1038/s41438-021-00594-z	A chromosome-level genome assembly of rugged rose (Rosa rugosa) provides insights into its evolution, ecology, and floral characteristics	Eplant	v1.0	454.78MB	382.64MB	Illumina;Hi-C;PacBio
Rosa_wichuraiana	Eukaryota	Viridiplantae	Streptophyta	Magnoliopsida	Rosales	Rosaceae	Rosa	2021 May 22	Natl Sci Rev	10.1093/nsr/nwab092	Rose without prickle: genomic insights linked to moisture adaptation	GDR	v1.0	525.5MB	530MB	Illumina;ONT;Hi-C
Rubus_argutus	Eukaryota	Viridiplantae	Streptophyta	Magnoliopsida	Rosales	Rosaceae	Rubus	2023 Feb 9	G3 (Bethesda)	10.1093/g3journal/jkac289	A chromosome-length genome assembly and annotation of blackberry (Rubus argutus, cv. 'Hllquist')	GDR	v1.0	337.4MB	298.24MB	Illumina;Hi-c;PacBio
Rubus_chingii	Eukaryota	Viridiplantae	Streptophyta	Magnoliopsida	Rosales	Rosaceae	Rubus	2021 Sep	Plant J	10.1111/tpj.15394	The chromosome-scale reference genome of Rubus chingii Hu provides insight into the biosynthetic pathway of hydrolyzable tannins	GDR	v1.0	239.44MB	231.21MB	Hi-C;Nanopore
Rubus_corchorifolius	Eukaryota	Viridiplantae	Streptophyta	Magnoliopsida	Rosales	Rosaceae	Rubus	2022 Dec	Genomics Proteomics Bioinformatics	10.1016/j.gpb.2022.05.003	Genome Assembly and Population Resequencing Reveal the Geographical Divergence of Shanmei (Rubus corchorifolius)	NGDC	v1.0	187.82MB	215.69MB	Illumina;Nanopore;Hi-C
Rubus_occidentalis	Eukaryota	Viridiplantae	Streptophyta	Magnoliopsida	Rosales	Rosaceae	Rubus	2021 Sep	Plant J	10.1111/tpj.15394	The chromosome-scale reference genome of Rubus chingii Hu provides insight into the biosynthetic pathway of hydrolyzable tannins	GDR	v1.0	239.4MB	231.21MB	Hi-C;Nanopore;BioNano
Rumex_hastatulus	Eukaryota	Viridiplantae	Streptophyta	Magnoliopsida	Caryophyllales	Polygonaceae	Rumex	2024 Apr 2	Mol Biol Evol	10.1093/molbev/msae074	Phased assembly of neo-sex chromosomes reveals extensive Y degeneration and rapid genome evolution in Rumex hastatulus.	CoGe	v1.0	696MB	1.510GB	Illumina;Pacbio;Omni-C
Saccharum_hybrid	Eukaryota	Viridiplantae	Streptophyta	Magnoliopsida	Poales	Poaceae	Saccharum	2018 Jul 6	Nat Commun	10.1038/s41467-018-05051-5	A mosaic monoploid reference sequence for the highly complex genome of sugarcane	Sugarcane Genome Hub	R570	None	382MB	Illumina;PacBio;Hi-C
Saccharum_spontaneum	Eukaryota	Viridiplantae	Streptophyta	Magnoliopsida	Poales	Poaceae	Saccharum	2018 Nov	Nat Genet	10.1038/s41588-018-0237-2	Allele-defined genome of the autopolyploid sugarcane Saccharum spontaneum L.	The Ming Laboratory	v1.0	3.36GB	3.13GB	Illumina;PacBio;HI-C
Saccharum_sppR570	Eukaryota	Viridiplantae	Streptophyta	Magnoliopsida	Poales	Poaceae	Saccharum	2018 Jul 6	Nat Commun	10.1038/s41467-018-05051-5	A mosaic monoploid reference sequence for the highly complex genome of sugarcane	Sugarcane Genome Hub	R570	None	382MB	Illumina
Salix_arbutifolia	Eukaryota	Viridiplantae	Streptophyta	Magnoliopsida	Malpighiales	Salicaceae	Salix	2022 Sep 23	Genome Biol	10.1186/s13059-022-02769-w	Repeated turnovers keep sex chromosomes young in willows	NGDC	v1.0	None	None	Hi-C;PacBio;Illumina
Salix_brachista	Eukaryota	Viridiplantae	Streptophyta	Magnoliopsida	Malpighiales	Salicaceae	Salix	2019 Nov 19	Nat Commun	10.1038/s41467-019-13128-y	Genome-wide analysis of Cushion willow provides insights into alpine plant divergence in a biodiversity hotspot	NCBI	v1.0	421MB	339.588MB	PacBio;Illumina;Hi-C;ONT
Salix_chaenomeloides	Eukaryota	Viridiplantae	Streptophyta	Magnoliopsida	Malpighiales	Salicaceae	Salix	2022 Sep 23	Genome Biol	10.1186/s13059-022-02769-w	Repeated turnovers keep sex chromosomes young in willows	NGDC	v1.0	None	399.479679MB	PacBio;HiC;Illumina;ONT
Salix_dunnii	Eukaryota	Viridiplantae	Streptophyta	Magnoliopsida	Malpighiales	Salicaceae	Salix	2021 Aug	Mol Ecol Resour	10.1111/1755-0998.13362	Chromosome-scale assembly of the genome of Salix dunnii reveals a male-heterogametic sex determination system on chromosome 7.	NCBI	v1.0	None	328MB	Hi-C;Illumina
Salix_integra	Eukaryota	Viridiplantae	Streptophyta	Magnoliopsida	Malpighiales	Salicaceae	Salix	2023 Feb 2	Int J Mol Sci	10.3390/ijms24032904	De Novo Assembly and Annotation of 11 Diverse Shrub Willow ( Salix) Genomes Reveals Novel Gene Organization in Sex-Linked Regions.	NCBI	v1.0	None	331MB	Hi-C;Illumina;ONT
Salix_koriyanagi	Eukaryota	Viridiplantae	Streptophyta	Magnoliopsida	Malpighiales	Salicaceae	Salix	2023 Feb 2	Int J Mol Sci	10.3390/ijms24032904	De Novo Assembly and Annotation of 11 Diverse Shrub Willow ( Salix) Genomes Reveals Novel Gene Organization in Sex-Linked Regions.	NCBI	v1.0	None	208MB	Hi-C;Illumina;ONT
Salix_purpurea	Eukaryota	Viridiplantae	Streptophyta	Magnoliopsida	Malpighiales	Salicaceae	Salix	2023 Feb 2	Int J Mol Sci	10.3390/ijms24032904	De Novo Assembly and Annotation of 11 Diverse Shrub Willow ( Salix) Genomes Reveals Novel Gene Organization in Sex-Linked Regions.	DRYAD	v1.0	None	284MB	Hi-C;Illumina;ONT
Salix_suchowensis	Eukaryota	Viridiplantae	Streptophyta	Magnoliopsida	Malpighiales	Salicaceae	Salix	2023 Feb 2	Int J Mol Sci	10.3390/ijms24032904	The chromosome-scale assembly of the willow genome provides insight into Salicaceae genome evolution	NCBI	v1.0	None	375MB	Hi-C;Illumina;ONT
Salvia_bowleyana	Eukaryota	Viridiplantae	Streptophyta	Magnoliopsida	Lamiales	Lamiaceae	Salvia	2021 Jul	J Integr Plant Biol	10.1111/jipb.13085	Insights into salvianolic acid B biosynthesis from chromosome-scale assembly of the Salvia bowleyana genome.	NGDC	v1.0	None	462.44MB	PacBio;Hi-C;Illumina
Salvia_hispanica	Eukaryota	Viridiplantae	Streptophyta	Magnoliopsida	Lamiales	Lamiaceae	Salvia	2023 Aug 7	Commun Biol	10.1038/s42003-023-05192-4	Multi-omic analyses reveal the unique properties of chia (Salvia hispanica) seed metabolism.	IGCAST	v1.0	358.3MB	351.98MB	ONT;Hi-C;Illumina
Salvia_miltiorrhiza	Eukaryota	Viridiplantae	Streptophyta	Magnoliopsida	Lamiales	Lamiaceae	Salvia	2023 Apr 13	Hortic Res	10.1093/hr/uhad069	Chromosome-level genome assembly of Salvia miltiorrhiza with orange roots uncovers the role of Sm2OGD3 in catalyzing 15,16-dehydrogenation of tanshinones.	NCBI	v1.0	581.68MB	530.97MB	PacBio;Hi-C;Illumina
Salvia_officinalis	Eukaryota	Viridiplantae	Streptophyta	Magnoliopsida	Lamiales	Lamiaceae	Salvia	2024 Jan 24	Genet Resour Crop Evol	10.1007/s10722-024-01900-z	Whole-genome resequencing identifies exonic single-nucleotide variations in terpenoid biosynthesis genes of the medicinal and aromatic plant common sage (Salvia officinalis L.).	Figshare	v1.0	None	431.545587MB	Illumina
Salvia_rosmarinus	Eukaryota	Viridiplantae	Streptophyta	Magnoliopsida	Lamiales	Lamiaceae	Salvia	2023 Feb	Plant J	10.1111/tpj.16087	The chromosome-scale assembly of the Salvia rosmarinus genome provides insight into carnosic acid biosynthesis	Figshare	v1.0	1080MB	1110MB	PacBio;Hi-C;Illumina
Salvia_splendens	Eukaryota	Viridiplantae	Streptophyta	Magnoliopsida	Lamiales	Lamiaceae	Salvia	2018 Jul 1	Gigascience	10.1093/gigascience/giy068	High-quality assembly of the reference genome for scarlet sage, Salvia splendens, an economically important ornamental plant	NCBI	v1.0	711MB	808MB	PacBio;Illumina
Salvinia_cucullata	Eukaryota	Viridiplantae	Streptophyta	Polypodiopsida	Salviniales	Salviniaceae	Salvinia	2018 Jul	Nat Plants	10.1038/s41477-018-0188-8	Fern genomes elucidate land plant evolution and cyanobacterial symbioses	FernBase	v1.0	None	0.26GB	Illumina
Santalum_album	Eukaryota	Viridiplantae	Streptophyta	Magnoliopsida	Santalales	Santalaceae	Santalum	2023 Dec 21	Sci Data	10.1038/s41597-023-02849-x	Improved chromosome-level genome assembly of Indian sandalwood (Santalum album).	Figshare	v1.0	246.55MB	207.39MB	Hi-C;PacBio;Illumina
Santalum_yasi	Eukaryota	Viridiplantae	Streptophyta	Magnoliopsida	Santalales	Santalaceae	Santalum	2023 Jun 1	Commun Biol	10.1038/s42003-023-04980-2	Chromosome-level genome assemblies from two sandalwood species provide insights into the evolution of the Santalales.	NGDC	v1.0	233.18MB	232.64MB	Hi-C;PacBio;Illumina
Sapindus_mukorossi	Eukaryota	Viridiplantae	Streptophyta	Magnoliopsida	Sapindales	Sapindaceae	Sapindus	2022 Jan 5	Hortic Res	10.1093/hr/uhac012	Chromosome-scale assembly and population diversity analyses provide insights into the evolution of Sapindus mukorossi	NGDC	v1.0	None	391MB	Illumina;Hi-C;PacBio
Sauropus_androgynus	Eukaryota	Viridiplantae	Streptophyta	Magnoliopsida	Malpighiales	Phyllanthaceae	Breynia	2023 Dec 25	Int J Mol Sci	10.3390/ijms25010300	Polyploid Genome Assembly Provides Insights into Morphological Development and Ascorbic Acid Accumulation of Sauropus androgynus.	NGDC	v1.0	None	1550MB	Illumina;PacBio;Hi-C
Saururus_chinensis	Eukaryota	Viridiplantae	Streptophyta	Magnoliopsida	Piperales	Saururaceae	Saururus	2023 Mar	Plant J	10.1111/tpj.16097	The Saururus chinensis genome provides insights into the evolution of pollination strategies and herbaceousness in Magnoliidae	NGDC	v1.0	502MB	698MB	Illumina;PacBio;Hi-C
Scalesia_atractyloides	Eukaryota	Viridiplantae	Streptophyta	Magnoliopsida	Asterales	Asteraceae	Scalesia	2022 Jun 28	Nat Commun	10.1038/s41467-022-31280-w	The genomic basis of the plant island syndrome in Darwin's giant daisies.	DRYAD	v1.0	3993.6MB	3686.4MB	Illumina;PacBio
Schrenkiella_parvula	Eukaryota	Viridiplantae	Streptophyta	Magnoliopsida	Brassicales	Brassicaceae	Schrenkiella	2011 Aug 7	Nat Genet	10.1038/ng.889	The genome of the extremophile crucifer Thellungiella parvula	BRAD	v1.0	140MB	137.09MB	454;Illumina
Sclerocarya_birrea	Eukaryota	Viridiplantae	Streptophyta	Magnoliopsida	Sapindales	Anacardiaceae	Sclerocarya	2019 Mar 1	Gigascience	10.1093/gigascience/giy152	The draft genomes of five agriculturally important African orphan crops	GigaDB	v1.0	356.27MB	330.98MB	Illumina
Scurrula_parasitica	Eukaryota	Viridiplantae	Streptophyta	Magnoliopsida	Santalales	Loranthaceae	Scurrulinae	2023 Oct	Nat Plants	10.1038/s41477-023-01517-7	Balanophora genomes display massively convergent evolution with other extreme holoparasites and provide novel insights into parasite-host interactions.	CNSA	v1.0	654.05MB	506.45MB	ONT;PacBio
Scutellaria_baicalensis	Eukaryota	Viridiplantae	Streptophyta	Magnoliopsida	Lamiales	Lamiaceae	Scutellaria	2022 Oct 17	Front Plant Sci	10.3389/fpls.2022.1000469	Whole genome and transcriptome reveal flavone accumulation in Scutellaria baicalensis roots.	NGDC	v1.0	None	376.81MB	PacBio;Hi-C;Illumina
Secale_cereale	Eukaryota	Viridiplantae	Streptophyta	Magnoliopsida	Poales	Poaceae	Secale	2021 Apr	Nat Genet	10.1038/s41588-021-00807-0	Chromosome-scale genome assembly provides insights into rye biology, evolution and agronomic potential	e!DAL -PGP Repository	Lo7	7.9GB	6.74GB	illumina;10x;Hi-C
Sechium_edule	Eukaryota	Viridiplantae	Streptophyta	Magnoliopsida	Cucurbitales	Cucurbitaceae	Sicyos	2021 Jan 31	Hortic Res	10.1038/s41438-021-00487-1	Combined genomic, transcriptomic, and metabolomic analyses provide insights into chayote (Sechium edule) evolution and fruit development	Cucurbit Genomics Database	v1.0	710.23MB	606.42MB	Illumina;Hi-C
Selaginella_kraussiana	Eukaryota	Viridiplantae	Streptophyta	Lycopodiopsida	Selaginellales	Selaginellaceae	Selaginella	2023 Oct 9	Curr Biol	10.1016/j.cub.2023.08.061	Genome and transcriptome of Selaginella kraussiana reveal evolution of root apical meristems in vascular plants.	Research group of plant stem ceels and regeneration	v2.0	None	132.37MB	Illumina;Hi-C;PacBio
Selaginella_moellendorffii	Eukaryota	Viridiplantae	Streptophyta	Lycopodiopsida	Selaginellales	Selaginellaceae	Selaginella	2011 May 20	Science	10.1126/science.1203810	The Selaginella Genome Identifies Genetic Changes Associated with the Evolution of Vascular Plants	JGI	v1.0	None	212.6MB	None
Selenicereus_undatus	Eukaryota	Viridiplantae	Streptophyta	Magnoliopsida	Caryophyllales	Cactaceae	Selenicereus	2021 Jul 6	Hortic Res	10.1038/s41438-021-00612-0	A chromosome-scale genome sequence of pitaya (Hylocereus undatus) provides novel insights into the genome evolution and regulation of betalain biosynthesis.	Pitaya Genome Database	v1.0	1580MB	1410MB	Hi-C;PacBio;Illumina
Senna_siamea	Eukaryota	Viridiplantae	Streptophyta	Magnoliopsida	Fabales	Fabaceae	Senna	2023 Oct 17	Sci Data	10.1038/s41597-023-02593-2	Chromosome-scale genomes of five Hongmu species in Leguminosae.	Figshare	v1.0	476.24MB	437.29MB	Illumina;Hi-C;Nanopore
Senna_tora	Eukaryota	Viridiplantae	Streptophyta	Magnoliopsida	Fabales	Fabaceae	Senna	2020 Nov 18	Nat Commun	10.1038/s41467-020-19681-1	Genome-enabled discovery of anthraquinone biosynthesis in Senna tora	NCBI	v1.0	547MB	526MB	454;Hi-C;PacBio
Sequoia_sempervirens	Eukaryota	Viridiplantae	Streptophyta	Pinopsida	Cupressales	Cupressaceae	Sequoia	2022 Jan 4	G3 (Bethesda)	10.1093/g3journal/jkab380	Assembled and annotated 26.5 Gbp coast redwood genome: a resource for estimating evolutionary adaptive potential and investigating hexaploid origin.	TreeGenes Database	v2.1	26.5GB	26.5GB	Illumina;ONT
Sequoiadendron_giganteum	Eukaryota	Viridiplantae	Streptophyta	Pinopsida	Cupressales	Cupressaceae	Sequoiadendron	2020 Nov 5	G3 (Bethesda)	10.1534/g3.120.401612	A Reference Genome Sequence for Giant Sequoia	TreeGenes Database	v1.0	9GB	8.125GB	Illumina;Nanopore
Sesamum_alatum	Eukaryota	Viridiplantae	Streptophyta	Magnoliopsida	Lamiales	Pedaliaceae	Sesamum	2024 Jan 8	Plant Commun	10.1016/j.xplc.2023.100729	Genomic evolution and insights into agronomic trait innovations of Sesamum Species.	NCBI	v1.0	None	528MB	PacBio;Hi-C;Illumina;Sanger
Sesamum_angolense	Eukaryota	Viridiplantae	Streptophyta	Magnoliopsida	Lamiales	Pedaliaceae	Sesamum	2024 Jan 8	Plant Commun	10.1016/j.xplc.2023.100729	Genomic evolution and insights into agronomic trait innovations of Sesamum Species.	NCBI	v1.0	None	300.8MB	PacBio;Hi-C;Illumina;Sanger
Sesamum_angustifolium	Eukaryota	Viridiplantae	Streptophyta	Magnoliopsida	Lamiales	Pedaliaceae	Sesamum	2024 Jan 8	Plant Commun	10.1016/j.xplc.2023.100729	Genomic evolution and insights into agronomic trait innovations of Sesamum Species.	NCBI	v1.0	None	528MB	PacBio;Hi-C;Illumina;Sanger
Sesamum_calycinum	Eukaryota	Viridiplantae	Streptophyta	Magnoliopsida	Lamiales	Pedaliaceae	Sesamum	2024 Jan 8	Plant Commun	10.1016/j.xplc.2023.100729	Genomic evolution and insights into agronomic trait innovations of Sesamum Species.	NCBI	v1.0	None	313MB	PacBio;Hi-C;Illumina;Sanger
Sesamum_indicum	Eukaryota	Viridiplantae	Streptophyta	Magnoliopsida	Lamiales	Pedaliaceae	Sesamum	2016 Jan 5	BMC Genomics	10.1186/s12864-015-2316-4	Updated sesame genome assembly and fine mapping of plant height and seed coat color QTLs using a new high-density genetic map. Wang L, et al. BMC Genomics 2016 Jan 5	NCBI	v1.0	357MB	274.9MB	Illumina
Sesamum_latifolium	Eukaryota	Viridiplantae	Streptophyta	Magnoliopsida	Lamiales	Pedaliaceae	Sesamum	2024 Jan 8	Plant Commun	10.1016/j.xplc.2023.100729	Genomic evolution and insights into agronomic trait innovations of Sesamum Species.	NCBI	v1.0	None	369MB	PacBio;Hi-C;Illumina;Sanger
Sesamum_radiatum	Eukaryota	Viridiplantae	Streptophyta	Magnoliopsida	Lamiales	Pedaliaceae	Sesamum	2024 Jan 8	Plant Commun	10.1016/j.xplc.2023.100729	Genomic evolution and insights into agronomic trait innovations of Sesamum Species.	NCBI	v1.0	None	668.4MB	PacBio;Hi-C;Illumina;Sanger
Setaria_italica	Eukaryota	Viridiplantae	Streptophyta	Magnoliopsida	Poales	Poaceae	Setaria	2024 Feb 5	Mol Plant	10.1016/j.molp.2023.12.017	A complete reference genome assembly for foxtail millet and Setaria-db, a comprehensive database for Setaria.	Setaria DB	v2.2	420MB	422.47MB	Illumina;PacBio;ONT;HI-C
Setaria_viridis	Eukaryota	Viridiplantae	Streptophyta	Magnoliopsida	Poales	Poaceae	Setaria	2020 Oct 5	G3 (Bethesda)	10.1534/g3.120.401345	Reference Genome for the Highly Transformable Setaria viridis ME034V	JGI	v2.1	None	397.03MB	Illumina
Shorea_henryana	Eukaryota	Viridiplantae	Streptophyta	Magnoliopsida	Malvales	Dipterocarpaceae	Anthoshorea	2022 Nov 14	Plant Commun	10.1016/j.xplc.2022.100464	Thirteen Dipterocarpoideae genomes provide insights into their evolution and borneol biosynthesis.	CNSA	v1.0	320.5MB	302.6MB	ONT;Hi-C;PacBio
Shorea_leprosula	Eukaryota	Viridiplantae	Streptophyta	Magnoliopsida	Malvales	Dipterocarpaceae	Rubroshorea	2022 Nov 14	Plant Commun	10.1016/j.xplc.2022.100464	Thirteen Dipterocarpoideae genomes provide insights into their evolution and borneol biosynthesis.	CNSA	v1.0	568.4MB	323.6MB	ONT;Hi-C;PacBio
Shorea_roxburghii	Eukaryota	Viridiplantae	Streptophyta	Magnoliopsida	Malvales	Dipterocarpaceae	Anthoshorea	2022 Nov 14	Plant Commun	10.1016/j.xplc.2022.100464	Thirteen Dipterocarpoideae genomes provide insights into their evolution and borneol biosynthesis.	CNSA	v1.0	304.6MB	306.2MB	ONT;Hi-C;PacBio
Shorea_wangtianshuea	Eukaryota	Viridiplantae	Streptophyta	Magnoliopsida	Malvales	Dipterocarpaceae	Anthoshorea	2024 Feb 23	Nat Commun	10.1038/s41467-024-45836-5	Dipterocarpoidae genomics reveal their demography and adaptations to Asian rainforests.	Figshare	v1.0	313.14MB	313.85MB	Illumina;Hi-C;PacBio
Silene_conica	Eukaryota	Viridiplantae	Streptophyta	Magnoliopsida	Caryophyllales	Caryophyllaceae	Silene	2023 Nov 1	Genome Biol Evol	10.1093/gbe/evad192	Chromosome-level genome assembly for the angiosperm Silene conica.	NCBI;Zenodo	v1.0	0.9GB	861.9MB	Illumina;Pacbio;HI-C
Silene_latifolia	Eukaryota	Viridiplantae	Streptophyta	Magnoliopsida	Caryophyllales	Caryophyllaceae	Silene	2023 Jun 19	Curr Biol	10.1016/j.cub.2023.05.046	The origin and evolution of sex chromosomes, revealed by sequencing of the Silene latifolia female genome.	NGDC	v1.0	None	2.64GB	Illumina;Pacbio;HI-C
Simmondsia_chinensis	Eukaryota	Viridiplantae	Streptophyta	Magnoliopsida	Caryophyllales	Simmondsiaceae	Simmondsia	2020 Mar 11	Sci Adv	10.1126/sciadv.aay3240	The genome of jojoba (Simmondsia chinensis): A taxonomically isolated species that directs wax ester accumulation in its seeds	NGDB	v1.0	1003.02MB	887MB	Hi-C;PacBio;Illumina
Sinapis_alba	Eukaryota	Viridiplantae	Streptophyta	Magnoliopsida	Brassicales	Brassicaceae	Sinapis	2023 Nov	Plant Cell Environ	10.1111/pce.14662	A genomic panel for studying C3-C4 intermediate photosynthesis in the Brassiceae tribe.	Figshare	v1.0	None	323.376MB	PacBio
Sinapis_arvensis	Eukaryota	Viridiplantae	Streptophyta	Magnoliopsida	Brassicales	Brassicaceae	Sinapis	2023 Jan	Plant J	10.1111/tpj.16043	Sinapis genomes provide insights into whole-genome triplication and divergence patterns within tribe Brassiceae	Figshare	v1.0	489MB	452.28MB	Hi-C;PacBio;Illumina
Siraitia_grosvenorii	Eukaryota	Viridiplantae	Streptophyta	Magnoliopsida	Cucurbitales	Cucurbitaceae	Siraitia	2018 Jun 1	Gigascience	10.1093/gigascience/giy067	Improved de novo genome assembly and analysis of the Chinese cucurbit Siraitia grosvenorii, also known as monk fruit or luo-han-guo	GigaDB	v1.0	None	469.5MB	Hi-C;Illumina;PacBio
Sisymbrium_irio	Eukaryota	Viridiplantae	Streptophyta	Magnoliopsida	Brassicales	Brassicaceae	Sisymbrium	2013 Aug	Nat Genet	10.1038/ng.2684	An atlas of over 90,000 conserved noncoding sequences provides insight into crucifer regulatory regions	UCSC	v1.0	245.6MB	205.5MB	Illumina
Smallanthus_sonchifolius	Eukaryota	Viridiplantae	Streptophyta	Magnoliopsida	Asterales	Asteraceae	Smallanthus	2022 Nov	Mol Ecol Resour	10.1111/1755-0998.13675	The genomes of chicory, endive, great burdock and yacon provide insights into Asteraceae paleo-polyploidization history and plant inulin production.	AGIS	v1.0	2660.4MB	2764.8MB	Illumina;Hi-C;PacBio
Solanum_aethiopicum	Eukaryota	Viridiplantae	Streptophyta	Magnoliopsida	Solanales	Solanaceae	Solanum	2019 Oct 1	Gigascience	10.1093/gigascience/giz115	Draft genome sequence of Solanum aethiopicum provides insights into disease resistance, drought tolerance, and the evolution of the genome	GigaDB	v1.0	1198.08MB	1044.48MB	Illumina
Solanum_americanum	Eukaryota	Viridiplantae	Streptophyta	Magnoliopsida	Solanales	Solanaceae	Solanum	2023 May 25	Cell	10.1016/j.cell.2023.04.008	Phylogenomic discovery of deleterious mutations facilitates hybrid potato breeding	CNCB	v1.0	1126.4MB	1109.13MB	Illumina;Hi-C;PacBio
Solanum_andreanum	Eukaryota	Viridiplantae	Streptophyta	Magnoliopsida	Solanales	Solanaceae	Solanum	2022 Jun	Nature	10.1038/s41586-022-04822-x	Genome evolution and diversity of wild and cultivated potatoes	Potato Database	v1.0	800MB	697.82MB	Illumina;Hi-C;Nanopore;PacBio
Solanum_atropurpureum	Eukaryota	Viridiplantae	Streptophyta	Magnoliopsida	Solanales	Solanaceae	Solanum	2023 May 25	Cell	10.1016/j.cell.2023.04.008	Phylogenomic discovery of deleterious mutations facilitates hybrid potato breeding	CNCB	v1.0	1075.2MB	906.88MB	Illumina;Hi-C;PacBio
Solanum_boliviense	Eukaryota	Viridiplantae	Streptophyta	Magnoliopsida	Solanales	Solanaceae	Solanum	2022 Jun	Nature	10.1038/s41586-022-04822-x	Genome evolution and diversity of wild and cultivated potatoes	Potato Database	v1.0	800MB	673.94MB	Illumina;Hi-C;Nanopore;PacBio
Solanum_brevicaule	Eukaryota	Viridiplantae	Streptophyta	Magnoliopsida	Solanales	Solanaceae	Solanum	2022 Jun	Nature	10.1038/s41586-022-04822-x	Genome evolution and diversity of wild and cultivated potatoes	Potato Database	v1.0	800MB	677.37MB	Illumina;Hi-C;Nanopore;PacBio
Solanum_buesii	Eukaryota	Viridiplantae	Streptophyta	Magnoliopsida	Solanales	Solanaceae	Solanum	2022 Jun	Nature	10.1038/s41586-022-04822-x	Genome evolution and diversity of wild and cultivated potatoes	Potato Database	v1.0	800MB	685.72MB	Illumina;Hi-C;Nanopore;PacBio
Solanum_bulbocastanum	Eukaryota	Viridiplantae	Streptophyta	Magnoliopsida	Solanales	Solanaceae	Solanum	2024 Jun 5	G3 (Bethesda)	10.1093/g3journal/jkae080	A de novo genome assembly of Solanum bulbocastanum Dun., a Mexican diploid species reproductively isolated from the A-genome species, including cultivated potatoes.	NCBI	v1.0	None	737.9MB	Hi-C;PacBio;BioNano
Solanum_burkartii	Eukaryota	Viridiplantae	Streptophyta	Magnoliopsida	Solanales	Solanaceae	Solanum	2022 Jun	Nature	10.1038/s41586-022-04822-x	Genome evolution and diversity of wild and cultivated potatoes	Potato Database	v1.0	800MB	698.62MB	Illumina;Hi-C;Nanopore;PacBio
Solanum_cajamarquense	Eukaryota	Viridiplantae	Streptophyta	Magnoliopsida	Solanales	Solanaceae	Solanum	2022 Jun	Nature	10.1038/s41586-022-04822-x	Genome evolution and diversity of wild and cultivated potatoes	Potato Database	v1.0	800MB	693.63MB	Illumina;Hi-C;Nanopore;PacBio
Solanum_candolleanum	Eukaryota	Viridiplantae	Streptophyta	Magnoliopsida	Solanales	Solanaceae	Solanum	2022 Jun	Nature	10.1038/s41586-022-04822-x	Genome evolution and diversity of wild and cultivated potatoes	Potato Database	v1.0	800MB	692.87MB	Illumina;Hi-C;Nanopore;PacBio
Solanum_capsicoides	Eukaryota	Viridiplantae	Streptophyta	Magnoliopsida	Solanales	Solanaceae	Solanum	2023 May 25	Cell	10.1016/j.cell.2023.04.008	Phylogenomic discovery of deleterious mutations facilitates hybrid potato breeding	CNCB	v1.0	972.8MB	944.35MB	Illumina;Hi-C;PacBio
Solanum_chacoense	Eukaryota	Viridiplantae	Streptophyta	Magnoliopsida	Solanales	Solanaceae	Solanum	2022 Jun	Nature	10.1038/s41586-022-04822-x	Genome evolution and diversity of wild and cultivated potatoes	Potato Database	v1.0	800MB	727.83MB	Illumina;Hi-C;Nanopore;PacBio
Solanum_chilense	Eukaryota	Viridiplantae	Streptophyta	Magnoliopsida	Solanales	Solanaceae	Solanum	2019 Dec 3	G3 (Bethesda)	10.1534/g3.119.400529	The de novo Reference Genome and Transcriptome Assemblies of the Wild Tomato Species Solanum chilense Highlights Birth and Death of NLR Genes Between Tomato Species	NCBI	v1.0	914MB	913.89MB	Illumina;Sanger
Solanum_chomatophilum	Eukaryota	Viridiplantae	Streptophyta	Magnoliopsida	Solanales	Solanaceae	Solanum	2022 Jun	Nature	10.1038/s41586-022-04822-x	Genome evolution and diversity of wild and cultivated potatoes	Potato Database	v1.0	800MB	673.33MB	Illumina;Hi-C;Nanopore;PacBio
Solanum_commersonii	Eukaryota	Viridiplantae	Streptophyta	Magnoliopsida	Solanales	Solanaceae	Solanum	2015 Apr	Plant Cell	10.1105/tpc.114.135954	The Solanum commersonii Genome Sequence Provides Insights into Adaptation to Stress Conditions and Genome Evolution of Wild Potato Relatives	NCBI	v1.0	838MB	830MB	Illumina
Solanum_dulcamara	Eukaryota	Viridiplantae	Streptophyta	Magnoliopsida	Solanales	Solanaceae	Solanum	2023 Sep 19	Wellcome Open Res	10.12688/wellcomeopenres.20004.1	The genome sequence of bittersweet, Solanum dulcamara L. (Solanaceae).	NCBI	v1.0	1269.76MB	946.3MB	Illumina;Hi-C;PacBio;Sanger
Solanum_erianthum	Eukaryota	Viridiplantae	Streptophyta	Magnoliopsida	Solanales	Solanaceae	Solanum	2023 May 25	Cell	10.1016/j.cell.2023.04.008	Phylogenomic discovery of deleterious mutations facilitates hybrid potato breeding	CNCB	v1.0	1331.2MB	1379.89MB	Illumina;Hi-C;PacBio
Solanum_etuberosum	Eukaryota	Viridiplantae	Streptophyta	Magnoliopsida	Solanales	Solanaceae	Solanum	2022 Jun	Nature	10.1038/s41586-022-04822-x	Genome evolution and diversity of wild and cultivated potatoes	Potato Database	v1.0	800MB	652.85MB	Illumina;Hi-C;Nanopore;PacBio
Solanum_habrochaites	Eukaryota	Viridiplantae	Streptophyta	Magnoliopsida	Solanales	Solanaceae	Solanum	2022 Jan 23	bioRxiv	10.1101/2022.01.21.477156	A draft genome assembly for the heterozygous wild tomato Solanum habrochaites highlights haplotypic structural variations of intracellular immune receptors	Sol Genomics Network	v1.0	981.2MB	928.6MB	Illumina;Nanopore;PacBio
Solanum_jamesii	Eukaryota	Viridiplantae	Streptophyta	Magnoliopsida	Solanales	Solanaceae	Solanum	2022 Jun	Nature	10.1038/s41586-022-04822-x	Genome evolution and diversity of wild and cultivated potatoes	Potato Database	v1.0	800MB	606.585MB	Illumina;Hi-C;Nanopore;PacBio
Solanum_laciniatum	Eukaryota	Viridiplantae	Streptophyta	Magnoliopsida	Solanales	Solanaceae	Solanum	2023 May 25	Cell	10.1016/j.cell.2023.04.008	Phylogenomic discovery of deleterious mutations facilitates hybrid potato breeding	CNCB	v1.0	2252.8MB	1855.59MB	Illumina;Hi-C;PacBio
Solanum_lignicaule	Eukaryota	Viridiplantae	Streptophyta	Magnoliopsida	Solanales	Solanaceae	Solanum	2022 Jun	Nature	10.1038/s41586-022-04822-x	Genome evolution and diversity of wild and cultivated potatoes	Potato Database	v1.0	800MB	661.92MB	Illumina;Hi-C;Nanopore;PacBio
Solanum_lycopersicoides	Eukaryota	Viridiplantae	Streptophyta	Magnoliopsida	Solanales	Solanaceae	Solanum	2022 Jun	Plant J	10.1111/tpj.15770	A Solanum lycopersicoides reference genome facilitates insights into tomato specialized metabolism and immunity	Sol Genomics Network	v1.0	1331.2MB	1228.8MB	Hi-C;PacBio
Solanum_lycopersicum	Eukaryota	Viridiplantae	Streptophyta	Magnoliopsida	Solanales	Solanaceae	Solanum	2021 Dec 15	BMC Genomics	10.1186/s12864-021-08212-x	A high-continuity and annotated tomato reference genome.	NGDC	ITAG3.2	None	799.09MB	Illumina;Hi-C;PacBio;Sanger;BioNano
Solanum_lyratum	Eukaryota	Viridiplantae	Streptophyta	Magnoliopsida	Solanales	Solanaceae	Solanum	2023 May 25	Cell	10.1016/j.cell.2023.04.008	Phylogenomic discovery of deleterious mutations facilitates hybrid potato breeding	CNCB	v1.0	1064.96MB	1005.59MB	Illumina;Hi-C;PacBio
Solanum_macrocarpon	Eukaryota	Viridiplantae	Streptophyta	Magnoliopsida	Solanales	Solanaceae	Solanum	2023 May 25	Cell	10.1016/j.cell.2023.04.008	Phylogenomic discovery of deleterious mutations facilitates hybrid potato breeding	CNCB	v1.0	None	819.2MB	Illumina;Hi-C;PacBio
Solanum_mammosum	Eukaryota	Viridiplantae	Streptophyta	Magnoliopsida	Solanales	Solanaceae	Solanum	2023 May 25	Cell	10.1016/j.cell.2023.04.008	Phylogenomic discovery of deleterious mutations facilitates hybrid potato breeding	CNCB	v1.0	2048MB	2235.88MB	Illumina;Hi-C;PacBio
Solanum_melongena	Eukaryota	Viridiplantae	Streptophyta	Magnoliopsida	Solanales	Solanaceae	Solanum	2020 Sep 21	Hortic Res	10.1038/s41438-020-00391-0	A high-quality chromosome-level genome assembly reveals genetics for important traits in eggplant	Eggplant Genome Database	v1.0	1205.25MB	1126.4MB	Illumina;Hi-C;Nanopore
Solanum_morelliforme	Eukaryota	Viridiplantae	Streptophyta	Magnoliopsida	Solanales	Solanaceae	Solanum	2022 Jun	Nature	10.1038/s41586-022-04822-x	Genome evolution and diversity of wild and cultivated potatoes	Potato Database	v1.0	800MB	762.99MB	Illumina;Hi-C;Nanopore;PacBio
Solanum_multiinterruptum	Eukaryota	Viridiplantae	Streptophyta	Magnoliopsida	Solanales	Solanaceae	Solanum	2022 Jun	Nature	10.1038/s41586-022-04822-x	Genome evolution and diversity of wild and cultivated potatoes	Potato Database	v1.0	800MB	624.6MB	Illumina;Hi-C;Nanopore;PacBio
Solanum_muricatum	Eukaryota	Viridiplantae	Streptophyta	Magnoliopsida	Solanales	Solanaceae	Solanum	2022 May	Plant J	10.1111/tpj.15728	Chromosome-level pepino genome provides insights into genome evolution and anthocyanin biosynthesis in Solanaceae	NGDC	v1.0	1223.68MB	1126.4MB	Illumina;Hi-C;PacBio
Solanum_neorossii	Eukaryota	Viridiplantae	Streptophyta	Magnoliopsida	Solanales	Solanaceae	Solanum	2022 Jun	Nature	10.1038/s41586-022-04822-x	Genome evolution and diversity of wild and cultivated potatoes	Potato Database	v1.0	800MB	652.43MB	Illumina;Hi-C;Nanopore;PacBio
Solanum_ochranthum	Eukaryota	Viridiplantae	Streptophyta	Magnoliopsida	Solanales	Solanaceae	Solanum	2023 May 25	Cell	10.1016/j.cell.2023.04.008	Phylogenomic discovery of deleterious mutations facilitates hybrid potato breeding	CNCB	v1.0	993.28MB	911.87MB	Illumina;Hi-C;PacBio
Solanum_palustre	Eukaryota	Viridiplantae	Streptophyta	Magnoliopsida	Solanales	Solanaceae	Solanum	2022 Jun	Nature	10.1038/s41586-022-04822-x	Genome evolution and diversity of wild and cultivated potatoes	Potato Database	v1.0	800MB	704.65MB	Illumina;Hi-C;Nanopore;PacBio
Solanum_paucissectum	Eukaryota	Viridiplantae	Streptophyta	Magnoliopsida	Solanales	Solanaceae	Solanum	2022 Jun	Nature	10.1038/s41586-022-04822-x	Genome evolution and diversity of wild and cultivated potatoes	Potato Database	v1.0	800MB	679.78MB	Illumina;Hi-C;Nanopore;PacBio
Solanum_pennellii	Eukaryota	Viridiplantae	Streptophyta	Magnoliopsida	Solanales	Solanaceae	Solanum	2017 Oct	Plant Cell	10.1105/tpc.17.00521	De novo Assembly of a New Solanum pennellii Accession Using Nanopore Sequencing	NCBI	SPENNV200	1146.88MB	1024MB	Illumina;Hi-C;Nanopore;PacBio;Sanger;BioNano
Solanum_pimpinellifolium	Eukaryota	Viridiplantae	Streptophyta	Magnoliopsida	Solanales	Solanaceae	Solanum	2020 Nov 16	Nat Commun	10.1038/s41467-020-19682-0	Genome of Solanum pimpinellifolium provides insights into structural variants during tomato breeding	Sol Genomics Network	v1.0	923MB	807.6MB	Illumin;Hi-C;Nanopore;PacBio
Solanum_pinnatisectum	Eukaryota	Viridiplantae	Streptophyta	Magnoliopsida	Solanales	Solanaceae	Solanum	2022 Jun	Nature	10.1038/s41586-022-04822-x	Genome evolution and diversity of wild and cultivated potatoes	Potato Database	v1.0	800MB	574.32MB	Illumina;Hi-C;Nanopore;PacBio
Solanum_piurae	Eukaryota	Viridiplantae	Streptophyta	Magnoliopsida	Solanales	Solanaceae	Solanum	2022 Jun	Nature	10.1038/s41586-022-04822-x	Genome evolution and diversity of wild and cultivated potatoes	Potato Database	v1.0	800MB	678.31MB	Illumina;Hi-C;Nanopore;PacBio
Solanum_pseudocapsicum	Eukaryota	Viridiplantae	Streptophyta	Magnoliopsida	Solanales	Solanaceae	Solanum	2023 May 25	Cell	10.1016/j.cell.2023.04.008	Phylogenomic discovery of deleterious mutations facilitates hybrid potato breeding	CNCB	v1.0	1105.92MB	1105.08MB	Illumina;Hi-C;PacBio
Solanum_retroflexum	Eukaryota	Viridiplantae	Streptophyta	Magnoliopsida	Solanales	Solanaceae	Solanum	2023 May 25	Cell	10.1016/j.cell.2023.04.008	Phylogenomic discovery of deleterious mutations facilitates hybrid potato breeding	CNCB	v1.0	2672.64MB	2825.73MB	Illumina;Hi-C;PacBio
Solanum_rostratum	Eukaryota	Viridiplantae	Streptophyta	Magnoliopsida	Solanales	Solanaceae	Solanum	2023 Jun 1	Sci Data	10.1038/s41597-023-02247-3	Chromosome-level genome assembly and annotation of the prickly nightshade Solanum rostratum Dunal.	Figshare	v1.0	978.4MB	898.42MB	Illumina;Hi-C;PacBio
Solanum_scabrum	Eukaryota	Viridiplantae	Streptophyta	Magnoliopsida	Solanales	Solanaceae	Solanum	2023 May 25	Cell	10.1016/j.cell.2023.04.008	Phylogenomic discovery of deleterious mutations facilitates hybrid potato breeding	CNCB	v1.0	2621.44MB	2866.92MB	Illumina;Hi-C;PacBio
Solanum_seaforthianum	Eukaryota	Viridiplantae	Streptophyta	Magnoliopsida	Solanales	Solanaceae	Solanum	2023 May 25	Cell	10.1016/j.cell.2023.04.008	Phylogenomic discovery of deleterious mutations facilitates hybrid potato breeding	CNCB	v1.0	942.08MB	866.22MB	Illumina;Hi-C;PacBio
Solanum_septemlobum	Eukaryota	Viridiplantae	Streptophyta	Magnoliopsida	Solanales	Solanaceae	Solanum	2023 May 25	Cell	10.1016/j.cell.2023.04.008	Phylogenomic discovery of deleterious mutations facilitates hybrid potato breeding	CNCB	v1.0	890.88MB	901.45MB	Illumina;Hi-C;PacBio
Solanum_sogarandinum	Eukaryota	Viridiplantae	Streptophyta	Magnoliopsida	Solanales	Solanaceae	Solanum	2022 Jun	Nature	10.1038/s41586-022-04822-x	Genome evolution and diversity of wild and cultivated potatoes	Potato Database	v1.0	800MB	703.03MB	Illumina;Hi-C;Nanopore;PacBio
Solanum_spirale	Eukaryota	Viridiplantae	Streptophyta	Magnoliopsida	Solanales	Solanaceae	Solanum	2023 May 25	Cell	10.1016/j.cell.2023.04.008	Phylogenomic discovery of deleterious mutations facilitates hybrid potato breeding	CNCB	v1.0	1935.36MB	2239.55MB	Illumina;Hi-C;PacBio
Solanum_stenotomum	Eukaryota	Viridiplantae	Streptophyta	Magnoliopsida	Solanales	Solanaceae	Solanum	2021 Sep 27	G3 (Bethesda)	10.1093/g3journal/jkab262	Genome assembly of primitive cultivated potato Solanum stenotomum provides insights into potato evolution	NCBI	v1.0	847MB	769.59MB	Illumina;Hi-C;PacBio;BioNano
Solanum_stramoniifolium	Eukaryota	Viridiplantae	Streptophyta	Magnoliopsida	Solanales	Solanaceae	Solanum	2023 May 25	Cell	10.1016/j.cell.2023.04.008	Phylogenomic discovery of deleterious mutations facilitates hybrid potato breeding	CNCB	v1.0	2283.52MB	2432.82MB	Illumina;Hi-C;PacBio
Solanum_torvum	Eukaryota	Viridiplantae	Streptophyta	Magnoliopsida	Solanales	Solanaceae	Solanum	2023 May 25	Cell	10.1016/j.cell.2023.04.008	Phylogenomic discovery of deleterious mutations facilitates hybrid potato breeding	CNCB	v1.0	1208.32MB	1207.2MB	Illumina;Hi-C;PacBio
Solanum_tuberosum	Eukaryota	Viridiplantae	Streptophyta	Magnoliopsida	Solanales	Solanaceae	Solanum	2023 Feb 6	Mol Plant	10.1016/j.molp.2022.12.010	The gap-free potato genome assembly reveals large tandem gene clusters of agronomical importance in highly repeated genomic regions	ORCAE	v3.4	773.6MB	738.38MB	Illumina;Hi-C;Nanopore;Sanger
Solanum_vernei	Eukaryota	Viridiplantae	Streptophyta	Magnoliopsida	Solanales	Solanaceae	Solanum	2022 Jun	Nature	10.1038/s41586-022-04822-x	Genome evolution and diversity of wild and cultivated potatoes	Potato Database	v1.0	800MB	738.9MB	Illumina;Hi-C;Nanopore;PacBio
Solanum_verrucosum	Eukaryota	Viridiplantae	Streptophyta	Magnoliopsida	Solanales	Solanaceae	Solanum	2022 Jul 29	G3 (Bethesda)	10.1093/g3journal/jkac166	A de novo genome assembly of Solanum verrucosum Schlechtendal, a Mexican diploid species geographically isolated from other diploid A-genome species of potato relatives	NCBI	v1.0	None	None	Illumina;Hi-C;PacBio
Solanum_viarum	Eukaryota	Viridiplantae	Streptophyta	Magnoliopsida	Solanales	Solanaceae	Solanum	2023 May 25	Cell	10.1016/j.cell.2023.04.008	Phylogenomic discovery of deleterious mutations facilitates hybrid potato breeding	CNCB	v1.0	1085.44MB	1095.71MB	Illumina;Hi-C;PacBio
Solanum_wrightii	Eukaryota	Viridiplantae	Streptophyta	Magnoliopsida	Solanales	Solanaceae	Solanum	2023 May 25	Cell	10.1016/j.cell.2023.04.008	Phylogenomic discovery of deleterious mutations facilitates hybrid potato breeding	CNCB	v1.0	2641.92MB	2392.39MB	Illumina;Hi-C;PacBio
Sonneratia_alba	Eukaryota	Viridiplantae	Streptophyta	Magnoliopsida	Myrtales	Lythraceae	Sonneratia	2024 Feb 22	Nat Commun	10.1038/s41467-024-46080-7	Genomic evidence for rediploidization and adaptive evolution following the whole-genome triplication.	Figshare	v1.0	211.67MB	204.46MB	Illumina;Hi-C;PacBio
Sorbus_aucuparia	Eukaryota	Viridiplantae	Streptophyta	Magnoliopsida	Rosales	Rosaceae	Sorbus	2022 Jun	J Genet Genomics	10.1016/j.jgg.2021.12.009	Genome sequence and transcriptome of Sorbus pohuashanensis provides insights into population evolution and leaf sunburn response.	Figshare	v1.0	668MB	660MB	Illumina;Hi-C;PacBio
Sorbus_pohuashanensis	Eukaryota	Viridiplantae	Streptophyta	Magnoliopsida	Rosales	Rosaceae	Sorbus	2022 Jun	J Genet Genomics	10.1016/j.jgg.2021.12.009	Genome sequence and transcriptome of Sorbus pohuashanensis provide insights into population evolution and leaf sunburn response	Figshare	v1.0	668MB	641MB	PacBio;Illumina;Hi-C
Sorghum_bicolor	Eukaryota	Viridiplantae	Streptophyta	Magnoliopsida	Poales	Poaceae	Sorghum	2018 Nov 19	Nat Commun	10.1038/s41467-018-07271-1	A chromosome-scale assembly of the sorghum genome using nanopore sequencing and optical mapping	JGI	v3.1	None	322MB	Illumina;ONT;10X;BioNoneo;HI-C
Sparganium_stoloniferum	Eukaryota	Viridiplantae	Streptophyta	Magnoliopsida	Poales	Typhaceae	Sparganium	2023 Nov	Mol Ecol Resour	10.1111/1755-0998.13850	Genomic analysis of the emergent aquatic plant Sparganium stoloniferum provides insights into its clonality, local adaptation and demographic history.	Figshare	v1.0	477MB	473MB	PacBio;Illumina;Hi-C
Spatholobus_suberectus	Eukaryota	Viridiplantae	Streptophyta	Magnoliopsida	Fabales	Fabaceae	Spatholobus	2019 Jul 4	Sci Data	10.1038/s41597-019-0110-x	A draft genome for Spatholobus suberectus	NCBI	v1.0	793MB	798MB	Illumina;Hi-C;PacBio
Speranskia_yunnanensis	Eukaryota	Viridiplantae	Streptophyta	Magnoliopsida	Malpighiales	Euphorbiaceae	Speranskia	2022 Jan 24	Front Genet	10.3389/fgene.2021.755564	Chromosome-Level Genome Assembly of the Rare and Endangered Tropical Plant Speranskia yunnanensis (Euphorbiaceae)	Figshare	v1.0	452.54MB	417.65MB	Nanopore;Illumina;Hi-C
Spinacia_oleracea	Eukaryota	Viridiplantae	Streptophyta	Magnoliopsida	Caryophyllales	Chenopodiaceae	Spinacia	2021 Dec 13	Nat Commun	10.1038/s41467-021-27432-z	Genomic analyses provide insights into spinach domestication and the genetic basis of agronomic traits.	SpinachBase	v3.0	None	894.3MB	Hi-C;PacBio;Illumina
Spirodela_intermedia	Eukaryota	Viridiplantae	Streptophyta	Magnoliopsida	Alismatales	Araceae	Spirodela	2020 Nov 5	Sci Rep	10.1038/s41598-020-75728-9	Chromosome-scale genome assembly for the duckweed Spirodela intermedia, integrating cytogenetic maps, PacBio and Oxford Nanopore libraries	NCBI	v2.0	None	160MB	Illumina;ONT;HI-C
Spirodela_polyrhiza	Eukaryota	Viridiplantae	Streptophyta	Magnoliopsida	Alismatales	Araceae	Spirodela	2021 Mar 29	J Exp Bot	10.1093/jxb/erab006	An improved Spirodela polyrhiza genome and proteomic analyses reveal a conserved chromosomal structure with high abundances of chloroplastic proteins favoring energy production.	CoGe	v2.0	158MB	150MB	Illumina;ONT;HI-C
Spirogloea_muscicola	Eukaryota	Viridiplantae	Streptophyta	Zygnemophyceae	Spirogloeales	Spirogloeaceae	Spirogloea	2019 Nov 14	Cell	10.1016/j.cell.2019.10.019	Genomes of Subaerial Zygnematophyceae Provide Insights into Land Plant Evolution.	Figshare	v1.0	174.26MB	171MB	Illumina
Sporobolus_pyramidalis	Eukaryota	Viridiplantae	Streptophyta	Magnoliopsida	Poales	Poaceae	Sporobolus	2022 Feb 1	Proc Natl Acad Sci U S A	10.1073/pnas.2118886119	A comparative genomics examination of desiccation tolerance and sensitivity in two sister grass species	CoGe	v1.0	1385MB	1055.1MB	Illumina;Hi-C
Sporobolus_stapfianus	Eukaryota	Viridiplantae	Streptophyta	Magnoliopsida	Poales	Poaceae	Sporobolus	2022 Feb 1	Proc Natl Acad Sci U S A	10.1073/pnas.2118886119	A comparative genomics examination of desiccation tolerance and sensitivity in two sister grass species	CoGe	v1.0	1867MB	1079.709429MB	Illumina;Hi-C
Stenogyne_calaminthoides	Eukaryota	Viridiplantae	Streptophyta	Magnoliopsida	Lamiales	Lamiaceae	Stenogyne	2024 Apr 10	Nat Commun	10.1038/s41467-024-47247-y	Allopolyploid origin and diversification of the Hawaiian endemic mints.	CoGe	v1.0	1200MB	1400MB	PacBio;Hi-C;Illumina
Stephania_japonica	Eukaryota	Viridiplantae	Streptophyta	Magnoliopsida	Ranunculales	Menispermaceae	Stephania	2024 Mar 26	Cell Reports	10.1016/j.celrep.2024.113832	The genome of Stephania japonica provides insights into the biosynthesis of cepharanthine	EEGR	V1.0	684.48Mb	688.52Mb	Illumina,Hi-C,PacBio
Stevia_rebaudiana	Eukaryota	Viridiplantae	Streptophyta	Magnoliopsida	Asterales	Asteraceae	Stevia	2021 Jun 1	Hortic Res	10.1038/s41438-021-00565-4	The chromosome-level Stevia genome provides insights into steviol glycoside biosynthesis.	AGIS	v1.0	1187.24MB	1416MB	Illumina;Hi-C;PacBio
Streptocarpus_rexii	Eukaryota	Viridiplantae	Streptophyta	Magnoliopsida	Lamiales	Gesneriaceae	Streptocarpus	2022 Apr 3	Plant Direct	10.1002/pld3.388	The first genome for the Cape Primrose Streptocarpus rexii (Gesneriaceae), a model plant for studying meristem-driven shoot diversity.	Plantgarden	v1.0	929MB	766MB	ONT;Illumina
Striga_asiatica	Eukaryota	Viridiplantae	Streptophyta	Magnoliopsida	Lamiales	Orobanchaceae	Striga	2019 Sep 23	Curr Biol	10.1016/j.cub.2019.07.086	Genome Sequence of Striga asiatica Provides Insight into the Evolution of Plant Parasitism. Yoshida S, et al. Curr Biol 2019 Sep 23	NCBI	v2.0	600MB	None	sanger;Illumina
Striga_hermonthica	Eukaryota	Viridiplantae	Streptophyta	Magnoliopsida	Lamiales	Orobanchaceae	Striga	2022 Oct	New Phytol	10.1111/nph.18305	Genome-enabled discovery of candidate virulence loci in Striga hermonthica, a devastating parasite of African cereal crops.	NCBI	v1.0	1475MB	None	Illumina;Hi-C
Strobilanthes_cusia	Eukaryota	Viridiplantae	Streptophyta	Magnoliopsida	Lamiales	Acanthaceae	Strobilanthes	2021 Sep 30	Front Plant Sci	10.3389/fpls.2021.742420	High-Quality Genome of the Medicinal Plant Strobilanthes cusia Provides Insights Into the Biosynthesis of Indole Alkaloids.	CNSA	v1.0	947.79MB	913.74MB	PacBio;Hi-C;Illumina
Suaeda_aralocaspica	Eukaryota	Viridiplantae	Streptophyta	Magnoliopsida	Caryophyllales	Chenopodiaceae	Suaeda	2019 Sep 1	Gigascience	10.1093/gigascience/giz116	A draft genome assembly of halophyte Suaeda aralocaspica, a plant that performs C4 photosynthesis within individual cells	CNSA	v1.0	467MB	452MB	PacBio;Illumina
Symbiochloris_irregularis	Eukaryota	Viridiplantae	Chlorophyta	Trebouxiophyceae	Trebouxiales	Trebouxiaceae	Symbiochloris	2024 May 24	Nat Commun	10.1038/s41467-024-48787-z	Phylogenomics reveals the evolutionary origins of lichenization in chlorophyte algae.	NCBI	v1.0	None	65.3MB	PacBio
Syzygium_grande	Eukaryota	Viridiplantae	Streptophyta	Magnoliopsida	Myrtales	Myrtaceae	Syzygium	2022 Sep 12	Nat Commun	10.1038/s41467-022-32637-x	Genomic insights into rapid speciation within the world 's largest tree genus Syzygium	CoGe	v1.0	None	405MB	Nanopore;Illumina;Hi-C
Tamarix_chinensis	Eukaryota	Viridiplantae	Streptophyta	Magnoliopsida	Caryophyllales	Tamaricaceae	Tamarix	2022 Dec 28	Gigascience	10.1093/gigascience/giad053	Genomic analyses provide insights into the evolution and salinity adaptation of halophyte Tamarix chinensis.	GigaDB	v1.0	1.45GB	1.32GB	Illumina;Pacbio;HI-C
Taraxacum_koksaghyz	Eukaryota	Viridiplantae	Streptophyta	Magnoliopsida	Asterales	Asteraceae	Taraxacum	2022 Mar	Sci China Life Sci	10.1007/s11427-021-2033-2	Extensive sequence divergence between the reference genomes of Taraxacum kok-saghyz and Taraxacum mongolicum	NGDC	v1.0	1040MB	1101.79MB	PacBio;BioNano;Hi-C;Illumina
Taraxacum_kok-saghyz	Eukaryota	Viridiplantae	Streptophyta	Magnoliopsida	Asterales	Asteraceae	Taraxacum	2022 Mar	Sci China Life Sci	10.1007/s11427-021-2033-2	Extensive sequence divergence between the reference genomes of Taraxacum kok-saghyz and Taraxacum mongolicum.	NGDC	v1.0	1208.32MB	1101.79MB	BioNano;Illumina;Hi-C;PacBio
Taraxacum_mongolicum	Eukaryota	Viridiplantae	Streptophyta	Magnoliopsida	Asterales	Asteraceae	Taraxacum	2022 Mar	Sci China Life Sci	10.1007/s11427-021-2033-2	Extensive sequence divergence between the reference genomes of Taraxacum kok-saghyz and Taraxacum mongolicum	NGDC	v1.0	1050.74MB	790MB	BioNano;Illumina;Hi-C;PacBio
Tarenaya_hassleriana	Eukaryota	Viridiplantae	Streptophyta	Magnoliopsida	Brassicales	Cleomaceae	Tarenaya	2013 Aug	Plant Cell	10.1105/tpc.113.113480	The Tarenaya hassleriana Genome Provides Insight into Reproductive Trait and Genome Evolution of Crucifers	NCBI	v1.0	None	273MB	Illumina
Taxus_chinensis	Eukaryota	Viridiplantae	Streptophyta	Pinopsida	Cupressales	Taxaceae	Taxus	2021 Aug	Nat Plants	10.1038/s41477-021-00963-5	The Taxus genome provides insights into paclitaxel biosynthesis.	NCBI	v1.0	None	10.23GB	Illumina;Hi-C;PacBio
Telopea_speciosissima	Eukaryota	Viridiplantae	Streptophyta	Magnoliopsida	Proteales	Proteaceae	Telopea	2022 Jul	Mol Ecol Resour	10.1111/1755-0998.13574	Chromosome-level de novo genome assembly of Telopea speciosissima (New South Wales waratah) using long-reads, linked-reads and Hi-C	NCBI	v1.0	900MB	823MB	Illumina;Hi-C;Nanopore
Tetrabaena_socialis	Eukaryota	Viridiplantae	Chlorophyta	Chlorophyceae	Chlamydomonadales	Tetrabaenaceae	Tetrabaena	2018 Apr 1	Mol Biol Evol	10.1093/molbev/msx332	The 4-Celled Tetrabaena socialis Nuclear Genome Reveals the Essential Components for Genetic Control of Cell Number at the Origin of Multicellularity in the Volvocine Lineage	NCBI	v1.0	None	135.8MB	Illumina
Tetracentron_sinense	Eukaryota	Viridiplantae	Streptophyta	Magnoliopsida	Trochodendrales	Trochodendraceae	Tetracentron	2021 May	Mol Ecol Resour	10.1111/1755-0998.13334	A chromosome-level genome assembly for the tertiary relict plant Tetracentron sinense oliv. (trochodendraceae)	NCBI	v1.0	995.82MB	986.31MB	Illumina;Hi-C;Nanopore
Thalassia_testudinum	Eukaryota	Viridiplantae	Streptophyta	Magnoliopsida	Alismatales	Hydrocharitaceae	Thalassia	2024 Feb	Nat Plants	10.1038/s41477-023-01608-5	Seagrass genomes reveal ancient polyploidy and adaptations to the marine environment.	ORCAE	v1.0	None	4866MB	Illumina;PacBio;HiFi;PacBio;Hi-C
Thalictrum_thalictroides	Eukaryota	Viridiplantae	Streptophyta	Magnoliopsida	Ranunculales	Ranunculaceae	Thalictrum	2021 Jan 29	Appl Plant Sci	10.1002/aps3.11407	Genomic and transcriptomic resources for candidate gene discovery in the Ranunculids	NCBI	v2.0	286.4MB	243MB	Illumina
Theobroma_cacao	Eukaryota	Viridiplantae	Streptophyta	Magnoliopsida	Malvales	Malvaceae	Theobroma	2024 Apr 11	Sci Data	10.1038/s41597-024-03215-1	Three de novo assembled wild cacao genomes from the Upper Amazon.	Figshare	v1.1	None	383MB	Illumina;Hi-C;PacBio
Thinopyrum_elongatum	Eukaryota	Viridiplantae	Streptophyta	Magnoliopsida	Poales	Poaceae	Thinopyrum	2020 May 22	Science	10.1126/science.aba5435	Horizontal gene transfer of Fhb7 from fungus underlies Fusarium head blight resistance in wheat.	NGDC	v1.0	4.78GB	4.58GB	Illumina;PacBio;HI-C
Thlaspi_arvense	Eukaryota	Viridiplantae	Streptophyta	Magnoliopsida	Brassicales	Brassicaceae	Thlaspi	2022 May	Plant Biotechnol J	10.1111/pbi.13775	Chromosome-level Thlaspi arvense genome provides new tools for translational research and for a newly domesticated cash cover crop of the cooler climates.	NCBI	v2.0	None	525.6MB	PacBio;Hifi;CLR
Thymus_quinquecostatus	Eukaryota	Viridiplantae	Streptophyta	Magnoliopsida	Lamiales	Lamiaceae	Thymus	2022 Nov 14	Plant Commun	10.1016/j.xplc.2022.100413	Chromosome-level assembly and analysis of the Thymus genome provide insights on glandular secretory trichome formation and monoterpenoid biosynthesis in thyme.	NGDC	v1.0	546.18MB	528.66MB	PacBio;Hi-C;Illumina
Tiarella_polyphylla	Eukaryota	Viridiplantae	Streptophyta	Magnoliopsida	Saxifragales	Saxifragaceae	Tiarella	2023 Oct	Mol Ecol Resour	10.1111/1755-0998.13833	Phylogenomic and syntenic data demonstrate complex evolutionary processes in early radiation of the rosids.	NGDC	v1.0	393.29MB	412.2MB	Illumina;Hi-C;PacBio;Nanopore
Toona_ciliata	Eukaryota	Viridiplantae	Streptophyta	Magnoliopsida	Sapindales	Meliaceae	Toona	2022 Aug 3	Genome Biol Evol	10.1093/gbe/evac121	A Chromosome-Level Genome Assembly of Toona ciliata (Meliaceae).	CNSA	v1.0	None	520.64MB	Illumina;Hi-C
Toona_sinensis	Eukaryota	Viridiplantae	Streptophyta	Magnoliopsida	Sapindales	Meliaceae	Toona	2021 May	Mol Ecol Resour	10.1111/1755-0998.13318	Long read sequencing of Toona sinensis (A. Juss) Roem: a chromosome-level reference genome for the Meliaceae family.	CNSA	v1.0	None	596MB	Illumina;Hi-C
Torenia_fournieri	Eukaryota	Viridiplantae	Streptophyta	Magnoliopsida	Lamiales	Linderniaceae	Torenia	2024 Jun	Plant Genome	10.1002/tpg2.20439	Genome assembly and multi-omic analyses reveal the mechanisms underlying flower color formation in Torenia fournieri .	Figshare	v1.0	187MB	164.4MB	PacBio;Hi-C;Illumina
Torreya_grandis	Eukaryota	Viridiplantae	Streptophyta	Pinopsida	Cupressales	Taxaceae	Torreya	2023 Mar 10	Nat Commun	10.1038/s41467-023-37038-2	The Torreya grandis genome illuminates the origin and evolution of gymnosperm-specific sciadonic acid biosynthesis.	Figshare	v1.0	20GB	19.1GB	PacBio
Trapa_bicornis	Eukaryota	Viridiplantae	Streptophyta	Magnoliopsida	Myrtales	Lythraceae	Trapa	2023 Jun 24	Sci Data	10.1038/s41597-023-02270-4	Chromosome-level assemblies of cultivated water chestnut Trapa bicornis and its wild relative Trapa incisa.	NGDC	v1.0	None	489.65MB	Illumina;Hi-C;PacBio
Trapa_incisa	Eukaryota	Viridiplantae	Streptophyta	Magnoliopsida	Myrtales	Lythraceae	Trapa	2023 Jun 24	Sci Data	10.1038/s41597-023-02270-4	Chromosome-level assemblies of cultivated water chestnut Trapa bicornis and its wild relative Trapa incisa.	NGDC	v1.0	None	472.74MB	Illumina;Hi-C;PacBio
Trebouxia_sp	Eukaryota	Viridiplantae	Chlorophyta	Trebouxiophyceae	Trebouxiales	Trebouxiaceae	Trebouxia	2024 May 24	Nat Commun	10.1038/s41467-024-48787-z	Phylogenomics reveals the evolutionary origins of lichenization in chlorophyte algae.	NCBI	v1.0	None	70.9MB	PacBio
Trema_orientalis	Eukaryota	Viridiplantae	Streptophyta	Magnoliopsida	Rosales	Cannabaceae	Trema	2018 May 15	Proc Natl Acad Sci U S A	10.1073/pnas.1721395115	Comparative genomics of the nonlegume Parasponia reveals insights into evolution of nitrogen-fixing rhizobium symbioses.	NCBI	v1.0	506MB	388MB	Illumina
Trichopus_zeylanicus	Eukaryota	Viridiplantae	Streptophyta	Magnoliopsida	Dioscoreales	Dioscoreaceae	Trichopus	2019 Aug 8	G3 (Bethesda)	10.1534/g3.119.400164	High Quality Draft Genome of Arogyapacha (Trichopus zeylanicus), an Important Medicinal Plant Endemic to Western Ghats of India	CoGe	v1.0	860MB	713.9MB	Illumina;PacBio;CLR;HiC
Trichosanthes_anguina	Eukaryota	Viridiplantae	Streptophyta	Magnoliopsida	Cucurbitales	Cucurbitaceae	Trichosanthes	2020 Dec 1	Hortic Res	10.1038/s41438-020-00423-9	The genome and transcriptome analysis of snake gourd provide insights into its evolution and fruit development and ripening	Cucurbit Genomics Database	v1.0	None	919.8MB	Illumina;Hi-C;ONT
Trifolium_pratense	Eukaryota	Viridiplantae	Streptophyta	Magnoliopsida	Fabales	Fabaceae	Trifolium	2022 Feb 18	GigaByte	10.46471/gigabyte.42	Chromosome-scale assembly of the highly heterozygous genome of red clover (Trifolium pratense L.), an allogamous forage crop species.	NCBI	v1.0	420MB	419.1MB	Illumina;Hi-C;PacBio;Nanopore
Trifolium_repens	Eukaryota	Viridiplantae	Streptophyta	Magnoliopsida	Fabales	Fabaceae	Trifolium	2023 Aug 1	Genome Biol Evol	10.1093/gbe/evad146	Haplotype-resolved, chromosome-level assembly of white clover (Trifolium repens L., Fabaceae).	NCBI	v1.0	None	998MB	Illumina;Hi-C;PacBio
Trifolium_subterranum	Eukaryota	Viridiplantae	Streptophyta	Magnoliopsida	Fabales	Fabaceae	Trifolium	2022 Dec	J Adv Res	10.1016/j.jare.2021.10.009	Chromosome-length genome assemblies of six legume species provide insights into genome organization, evolution, and agronomic traits for crop improvement.	Legumepedia	v2.0	None	473.15MB	Illumina;Hi-C
Triplostegia_glandulifera	Eukaryota	Viridiplantae	Streptophyta	Magnoliopsida	Dipsacales	Caprifoliaceae	Triplostegia	2024 May 1	Hortic Res	10.1093/hr/uhae077	Coping with alpine habitats: genomic insights into the adaptation strategies of Triplostegia glandulifera (Caprifoliaceae).	Figshare	v1.0	719.4MB	680.38MB	Hi-C;PacBio
Tripterygium_wilfordii	Eukaryota	Viridiplantae	Streptophyta	Magnoliopsida	Celastrales	Celastraceae	Tripterygium	2020 Feb 20	Nat Commun	10.1038/s41467-020-14776-1	Genome of Tripterygium wilfordii and identification of cytochromosome P450 involved in triptolide biosynthesis	NCBI	v1.0	365.95MB	348.38MB	Illumina;Pacbio;Hi-C
Triticum_aestivum	Eukaryota	Viridiplantae	Streptophyta	Magnoliopsida	Poales	Poaceae	Triticum	2020 Dec	Nature	10.1038/s41586-020-2961-x	Multiple wheat genomes reveal global variation in modern breeding	Ensembl Plants	v1.0	16GB	14.2GB	illumina;10x;Hi-C
Triticum_monococcum	Eukaryota	Viridiplantae	Streptophyta	Magnoliopsida	Poales	Poaceae	Triticum	2023 Aug	Nature	10.1038/s41586-023-06389-7	Einkorn genomics sheds light on history of the oldest domesticated wheat.	DRYAD	v1.0	None	5.2GB	Illumina;PacBio;BioNano;Omni-C
Triticum_turgidum	Eukaryota	Viridiplantae	Streptophyta	Magnoliopsida	Poales	Poaceae	Triticum	2019 May	Nat Genet	10.1038/s41588-019-0381-3	Durum wheat genome highlights past domestication signatures and future improvement targets	NCBI	v1.0	12GB	10.45GB	Illumina;HI-C
Triticum_urartu	Eukaryota	Viridiplantae	Streptophyta	Magnoliopsida	Poales	Poaceae	Triticum	2018 May 9	Letter	10.1038/s41586-018-0108-0	Genome sequence of the progenitor of wheat A subgenome Triticum urartu	MBKBASE	v1.0	4.94GB	4.79GB	Illumina;10;×;Genomics;PacBio
Trochodendron_aralioides	Eukaryota	Viridiplantae	Streptophyta	Magnoliopsida	Trochodendrales	Trochodendraceae	Trochodendron	2019 Nov 1	Gigascience	10.1093/gigascience/giz136	Trochodendron aralioides, the first chromosome-level draft genome in Trochodendrales and a valuable resource for basal eudicot research.	GigaDB	v1.0	1758MB	1530.107441MB	Hi-C;PacBio;Illumina
Tubocapsicum_anomalum	Eukaryota	Viridiplantae	Streptophyta	Magnoliopsida	Solanales	Solanaceae	Tubocapsicum	2023 May 25	Cell	10.1016/j.cell.2023.04.008	Phylogenomic discovery of deleterious mutations facilitates hybrid potato breeding	CNCB	v1.0	4372.48MB	4784.5MB	Illumina;Hi-C;PacBio
Turnera_subulata	Eukaryota	Viridiplantae	Streptophyta	Magnoliopsida	Malpighiales	Passifloraceae	Turnera	2023 Jan 7	Plants (Basel)	10.3390/plants12020286	Annotation of the Turnera subulata (Passifloraceae) Draft Genome Reveals the S-Locus Evolved after the Divergence of Turneroideae from Passifloroideae in a Stepwise Manner.	NCBI	v1.0	None	680MB	Illumina
Ulva_mutabilis	Eukaryota	Viridiplantae	Chlorophyta	Ulvophyceae	Ulvales	Ulvaceae	Ulva	2018 Sep 24	Curr Biol	10.1016/j.cub.2018.08.015	Insights into the Evolution of Multicellularity from the Sea Lettuce Genome	ORCAE	v1.0	None	98.5MB	Illumina;PacBio
Utricularia_gibba	Eukaryota	Viridiplantae	Streptophyta	Magnoliopsida	Lamiales	Lentibulariaceae	Utricularia	2017 May 30	Proc Natl Acad Sci U S A	10.1073/pnas.1702072114	Long-read sequencing uncovers the adaptive topography of a carnivorous plant genome.	CoGe	v1.0	None	100.688548MB	PacBio;Illumina
Utricularia_reniformis	Eukaryota	Viridiplantae	Streptophyta	Magnoliopsida	Lamiales	Lentibulariaceae	Utricularia	2019 Dec 18	Int J Mol Sci	10.3390/ijms21010003	The Terrestrial Carnivorous Plant Utricularia reniformis Sheds Light on Environmental and Life-Form Genome Plasticity.	CoGe	v1.0	316.67MB	304MB	None
Vaccinium_caesariense	Eukaryota	Viridiplantae	Streptophyta	Magnoliopsida	Ericales	Ericaceae	Vaccinium	2023 Feb	New Phytol	10.1111/nph.18428	Autopolyploid inheritance and a heterozygous reciprocal translocation shape chromosome genetic behavior in tetraploid blueberry (Vaccinium corymbosum).	Genome database for Vaccinium	v2.0	651MB	643MB	PacBio;Hi-C;Illumina
Vaccinium_corymbosum	Eukaryota	Viridiplantae	Streptophyta	Magnoliopsida	Ericales	Ericaceae	Vaccinium	2019 Mar 1	Gigascience	10.1093/gigascience/giz012	Haplotype-phased genome and evolution of phytonutrient pathways of tetraploid blueberry	CoGe	v1.0	1630MB	1680MB	Hi-C;Illumina
Vaccinium_darrowii	Eukaryota	Viridiplantae	Streptophyta	Magnoliopsida	Ericales	Ericaceae	Vaccinium	2022 Jul 11	Plant Commun	10.1016/j.xplc.2022.100307	Chromosome-level genome assembly of the diploid blueberry Vaccinium darrowii provides insights into its subtropical adaptation and cuticle synthesis.	CoGe	v2.4	562.96MB	555.38MB	ONT;Hi-C;Illumina
Vaccinium_duclouxii	Eukaryota	Viridiplantae	Streptophyta	Magnoliopsida	Ericales	Ericaceae	Vaccinium	2023 Oct 10	Hortic Res	10.1093/hr/uhad209	The Telomere-to-telomere gap-free reference genome of wild blueberry (Vaccinium duclouxii) provides its high soluble sugar and anthocyanin accumulation.	NGDC	v1.0	571.62MB	573.67MB	ONT;Hi-C
Vaccinium_macrocarpon	Eukaryota	Viridiplantae	Streptophyta	Magnoliopsida	Ericales	Ericaceae	Vaccinium	2022 Mar 7	PLoS One	10.1371/journal.pone.0264966	Contrasting a reference cranberry genome to a crop wild relative provides insights into adaptation, domestication, and breeding.	Genome database for Vaccinium	v1.0	487MB	484MB	Illumina
Vaccinium_microcarpum	Eukaryota	Viridiplantae	Streptophyta	Magnoliopsida	Ericales	Ericaceae	Vaccinium	2021 Feb 10	Front Plant Sci	10.3389/fpls.2021.633310	Chromosome-Level Genome Assembly of the American Cranberry ( Vaccinium macrocarpon Ait.) and Its Wild Relative Vaccinium microcarpum	Genome database for Vaccinium	v1.0	None	492MB	PacBio;Illumina
Vaccinium_myrtillus	Eukaryota	Viridiplantae	Streptophyta	Magnoliopsida	Ericales	Ericaceae	Vaccinium	2022 Jan	Mol Ecol Resour	10.1111/1755-0998.13467	A chromosome-scale assembly of the bilberry genome identifies a complex locus controlling berry anthocyanin composition	Genome database for Vaccinium	v1.0	None	524.3MB	ONT;Hi-C;Illumina
Vaccinium_oxycoccos	Eukaryota	Viridiplantae	Streptophyta	Magnoliopsida	Ericales	Ericaceae	Vaccinium	2022 Mar 7	PLoS One	10.1371/journal.pone.0264966	Contrasting a reference cranberry genome to a crop wild relative provides insights into adaptation, domestication, and breeding.	Genome database for Vaccinium	v1.0	585MB	484MB	ONT;Illumina
Vanilla_planifolia	Eukaryota	Viridiplantae	Streptophyta	Magnoliopsida	Asparagales	Orchidaceae	Vanilla	2022 Sep 12	Plant Commun	10.1016/j.xplc.2022.100330	A chromosome-level, haplotype-phased genome assembly for Vanilla planifolia highlights that partial endoreplication challenges accurate whole genome assembly	NCBI	v1.0	None	1.5GB	Illumina;ONT;PacBio;10x;HiC
Vatica_guangxiensis	Eukaryota	Viridiplantae	Streptophyta	Magnoliopsida	Malvales	Dipterocarpaceae	Vatica	2022 Nov 14	Plant Commun	10.1016/j.xplc.2022.100464	Thirteen Dipterocarpoideae genomes provide insights into their evolution and borneol biosynthesis.	CNSA	v1.0	464.5MB	456.5MB	ONT;Hi-C;PacBio
Vatica_odorata	Eukaryota	Viridiplantae	Streptophyta	Magnoliopsida	Malvales	Dipterocarpaceae	Vatica	2022 Nov 14	Plant Commun	10.1016/j.xplc.2022.100464	Thirteen Dipterocarpoideae genomes provide insights into their evolution and borneol biosynthesis.	CNSA	v1.0	638.7MB	494.8MB	ONT;Hi-C;PacBio
Vatica_rassak	Eukaryota	Viridiplantae	Streptophyta	Magnoliopsida	Malvales	Dipterocarpaceae	Vatica	2022 Nov 14	Plant Commun	10.1016/j.xplc.2022.100464	Thirteen Dipterocarpoideae genomes provide insights into their evolution and borneol biosynthesis.	CNSA	v1.0	494.4MB	476.2MB	ONT;Hi-C;PacBio
Vicia_faba	Eukaryota	Viridiplantae	Streptophyta	Magnoliopsida	Fabales	Fabaceae	Vicia	2023 Mar	Nature	10.1038/s41586-023-05791-5	The giant diploid faba genome unlocks variation in a global protein crop	FabaGenome	v1.0	13000MB	11900MB	Illumina;Hi-C;PacBio
Vicia_sativa	Eukaryota	Viridiplantae	Streptophyta	Magnoliopsida	Fabales	Fabaceae	Vicia	2022 Jan 31	GigaByte	10.46471/gigabyte.38	Chromosome-level assembly of the common vetch (Vicia sativa) reference genome.	GigaDB	v1.0	1770MB	1650MB	Illumina;Hi-C;Nanopore
Vigna_angularis	Eukaryota	Viridiplantae	Streptophyta	Magnoliopsida	Fabales	Fabaceae	Vigna	2015 Nov 30	Sci Rep	10.1038/srep16780	The power of single molecule real-time sequencing technology in the de novo assembly of a eukaryotic genome.	NCBI	v1.1	531MB	524MB	Illumina;Sanger
Vigna_hirtella	Eukaryota	Viridiplantae	Streptophyta	Magnoliopsida	Fabales	Fabaceae	Vigna	2022 Dec 28	Gigascience	10.1093/gigascience/giad050	Genome assemblies of Vigna reflexo-pilosa (creole bean) and its progenitors, Vigna hirtella and Vigna trinervia, revealed homoeolog expression bias and expression-level dominance in the allotetraploid.	GigaDB	v1.0	515MB	474MB	Illumina;PacBio
Vigna_subterranea	Eukaryota	Viridiplantae	Streptophyta	Magnoliopsida	Fabales	Fabaceae	Vigna	2019 Mar 1	Gigascience	10.1093/gigascience/giy152	The draft genomes of five agriculturally important African orphan crops	ORCAE	v1.0	550MB	535.05MB	Illumina
Vigna_umbellata	Eukaryota	Viridiplantae	Streptophyta	Magnoliopsida	Fabales	Fabaceae	Vigna	2022 Oct 4	Front Plant Sci	10.3389/fpls.2022.739654	De novo genome assembly of rice bean (Vigna umbellata) - A nominated nutritionally rich future crop reveals novel insights into flowering potential, habit, and palatability centric - traits for efficient domestication	NCBI	v1.0	None	607MB	Illumina;PacBio
Vigna_unguiculata	Eukaryota	Viridiplantae	Streptophyta	Magnoliopsida	Fabales	Fabaceae	Vigna	2019 Jul 17	Sci Data	10.1038/s41597-019-0130-6	The genome assembly of asparagus bean, Vigna unguiculata ssp. sesquipedialis	JGI	v1.1	620MB	549.81MB	Illumina
Vitellaria_paradoxa	Eukaryota	Viridiplantae	Streptophyta	Magnoliopsida	Ericales	Sapotaceae	Vitellaria	2021 Sep 9	Front Plant Sci	10.3389/fpls.2021.720670	Genomic Resources to Guide Improvement of the Shea Tree	ORCAE	v1.0	None	658.7MB	ONT;PacBio;Hi-C;Illumina
Vitis_acerifolia	Eukaryota	Viridiplantae	Streptophyta	Magnoliopsida	Vitales	Vitaceae	Vitis	2023 Dec 19	Genome Biol	10.1186/s13059-023-03133-2	A super-pangenome of the North American wild grape species.	Grapegenomics	v1.0	557.2MB	486.482MB	Illumina;PacBio;BioNano
Vitis_aestivalis	Eukaryota	Viridiplantae	Streptophyta	Magnoliopsida	Vitales	Vitaceae	Vitis	2023 Dec 19	Genome Biol	10.1186/s13059-023-03133-2	A super-pangenome of the North American wild grape species.	Grapegenomics	v1.0	526.3MB	548.545MB	Illumina;PacBio;BioNano
Vitis_amurensis	Eukaryota	Viridiplantae	Streptophyta	Magnoliopsida	Vitales	Vitaceae	Vitis	2024 Apr 26	Hortic Res	10.1093/hr/uhae117	De novo assembling a high-quality genome sequence of Amur grape (Vitis amurensis Rupr.) gives insight into Vitis divergence and sex determination.	TCMPG	v1.0	532.35MB	522.28MB	Illumina;Hi-C;Nanopore
Vitis_arizonica	Eukaryota	Viridiplantae	Streptophyta	Magnoliopsida	Vitales	Vitaceae	Vitis	2023 Dec 19	Genome Biol	10.1186/s13059-023-03133-2	A super-pangenome of the North American wild grape species.	Grapegenomics	v2.0	535.9MB	466.423MB	None
Vitis_berlandieri	Eukaryota	Viridiplantae	Streptophyta	Magnoliopsida	Vitales	Vitaceae	Vitis	2023 Dec 19	Genome Biol	10.1186/s13059-023-03133-2	A super-pangenome of the North American wild grape species.	Grapegenomics	v1.0	488MB	554.549MB	None
Vitis_girdiana	Eukaryota	Viridiplantae	Streptophyta	Magnoliopsida	Vitales	Vitaceae	Vitis	2023 Dec 19	Genome Biol	10.1186/s13059-023-03133-2	A super-pangenome of the North American wild grape species.	Grapegenomics	v1.0	503.8MB	464.476MB	None
Vitis_labrusca	Eukaryota	Viridiplantae	Streptophyta	Magnoliopsida	Vitales	Vitaceae	Vitis	2023 Aug 31	Front Plant Sci	10.3389/fpls.2023.1234130	Vitis labrusca genome assembly reveals diversification between wild and cultivated grapevine genomes.	Figshare	v1.0	500MB	502MB	Illumina;PacBio;Sanger
Vitis_monticola	Eukaryota	Viridiplantae	Streptophyta	Magnoliopsida	Vitales	Vitaceae	Vitis	2023 Dec 19	Genome Biol	10.1186/s13059-023-03133-2	A super-pangenome of the North American wild grape species.	Grapegenomics	v1.0	552.4MB	521.505MB	None
Vitis_riparia	Eukaryota	Viridiplantae	Streptophyta	Magnoliopsida	Vitales	Vitaceae	Vitis	2023 Dec 19	Genome Biol	10.1186/s13059-023-03133-2	A super-pangenome of the North American wild grape species.	Grapegenomics	v1.0	469MB	520.506MB	None
Vitis_rotundifolia	Eukaryota	Viridiplantae	Streptophyta	Magnoliopsida	Vitales	Vitaceae	Vitis	2023 Jul 20	BMC Genomics	10.1186/s12864-023-09514-y	Long-read, chromosome-scale assembly of Vitis rotundifolia cv. Carlos and its unique resistance to Xylella fastidiosa subsp. fastidiosa.	NCBI	v1.0	484.3MB	413MB	Illumina;PacBio;BioNano
Vitis_rupestris	Eukaryota	Viridiplantae	Streptophyta	Magnoliopsida	Vitales	Vitaceae	Vitis	2023 Dec 19	Genome Biol	10.1186/s13059-023-03133-2	A super-pangenome of the North American wild grape species.	Grapegenomics	v1.0	541MB	449.448MB	None
Vitis_vinifera	Eukaryota	Viridiplantae	Streptophyta	Magnoliopsida	Vitales	Vitaceae	Vitis	2020 Sep 7	Genome Biol	10.1186/s13059-020-02131-y	The wild grape genome sequence provides insights into the transition from dioecy to hermaphroditism during grape domestication	JGI	v2.1	None	469MB	Illumina;PacBio;Sanger
Vitis_xlabruscana	Eukaryota	Viridiplantae	Streptophyta	Magnoliopsida	Vitales	Vitaceae	Vitis	2022 Dec 1	DNA Res	10.1093/dnares/dsac040	De novo whole-genome assembly in an interspecific hybrid table grape, 'Shine Muscat'	Plantgarden	v1.0	493.41MB	488.97MB	Illumina;Hi-C
Volvox_africanus	Eukaryota	Viridiplantae	Chlorophyta	Chlorophyceae	Chlamydomonadales	Volvocaceae	Volvox	2021 May 25	Proc Natl Acad Sci U S A	10.1073/pnas.2100712118	Three genomes in the algal genus Volvox reveal the fate of a haploid sex-determining region after a transition to homothallism.	NCBI	v1.0	None	129.3MB	Illumina;PacBio
Volvox_carteri	Eukaryota	Viridiplantae	Chlorophyta	Chlorophyceae	Chlamydomonadales	Volvocaceae	Volvox	2010 Jul 9	Science	10.1126/science.1188800	Genomic Analysis of Organismal Complexity in the Multicellular Green Alga Volvox carteri	JGI	v1.0	None	137.7MB	Sanger
Volvox_reticuliferus	Eukaryota	Viridiplantae	Chlorophyta	Chlorophyceae	Chlamydomonadales	Volvocaceae	Volvox	2021 May 25	Proc Natl Acad Sci U S A	10.1073/pnas.2100712118	Three genomes in the algal genus Volvox reveal the fate of a haploid sex-determining region after a transition to homothallism.	NCBI	v1.0	None	134MB	Illumina;PacBio
Welwitschia_mirabilis	Eukaryota	Viridiplantae	Streptophyta	Gnetopsida	Welwitschiales	Welwitschiaceae	Welwitschia	2022 Jan	Mol Ecol Resour	10.1111/1755-0998.13475	The Welwitschia genome reveals a unique biology underpinning extreme longevity in deserts	CNSA	v1.0	6.42GB	6.30GB	Illumina;Hi-C
Wolffia_australiana	Eukaryota	Viridiplantae	Streptophyta	Magnoliopsida	Alismatales	Araceae	Wolffia	2021 Jul 22	Commun Biol	10.1038/s42003-021-02422-5	Genome of the world's smallest flowering plant, Wolffia australiana, helps explain its specialized physiology and unique morphology.	Wolffia DB-duckweeds.plantprofile.net	v1.0	432MB	440.27MB	Illumina;ONT;10x;Hi-C
Wurfbainia_longiligularis	Eukaryota	Viridiplantae	Streptophyta	Magnoliopsida	Zingiberales	Zingiberaceae	Wurfbainia	2023 Sep 22	Plant Physiol	10.1093/plphys/kiad400	Comparing genomes of Fructus Amomi-producing species reveals genetic basis of volatile terpenoid divergence.	Figshare	v1.0	2420MB	2265.43MB	Hi-C;PacBio;Illumina
Wurfbainia_villosa	Eukaryota	Viridiplantae	Streptophyta	Magnoliopsida	Zingiberales	Zingiberaceae	Wurfbainia	2022 Nov	Plant J	10.1111/tpj.15968	Chromosome-level genome assembly and functional characterization of terpene synthases provide insights into the volatile terpenoid biosynthesis of Wurfbainia villosa	Figshare	v1.0	2644.9MB	2799.2MB	Hi-C;PacBio;Illumina
Xanthoceras_sorbifolium	Eukaryota	Viridiplantae	Streptophyta	Magnoliopsida	Sapindales	Sapindaceae	Xanthoceras	2019 Jun 1	Gigascience	10.1093/gigascience/giz071	The genome assembly and annotation of yellowhorn(Xanthoceras sorbifoliumBunge)	GigaDB	v1.0	None	439.97MB	Illumina;Hi-C;PacBio
Zantedeschia_elliottiana	Eukaryota	Viridiplantae	Streptophyta	Magnoliopsida	Alismatales	Araceae	Zantedeschia	2023 Sep 9	Sci Data	10.1038/s41597-023-02516-1	Chromosome level genome assembly of colored calla lily (Zantedeschia elliottiana)	Figshare	v1.0	1.2GB	1.154GB	Illumina;PacBio;HiFi;Hi-C
Zanthoxylum_armatum	Eukaryota	Viridiplantae	Streptophyta	Magnoliopsida	Sapindales	Rutaceae	Zanthoxylum	2024 March	Horticultural Plant Journal	10.1016/j.hpj.2022.12.014	Chromosome-level assembly of triploid genome of Sichuan pepper (Zanthoxylum armatum)	Figshare	v1.0	6.37GB	5.32GB	Illumina;Hi-C;PacBio
Zanthoxylum_bungeanum	Eukaryota	Viridiplantae	Streptophyta	Magnoliopsida	Sapindales	Rutaceae	Zanthoxylum	2023 Jan	Plant Biotechnol J	10.1111/pbi.13926	The complex genome and adaptive evolution of polyploid Chinese pepper (Zanthoxylum armatum and Zanthoxylum bungeanum).	Figshare	v1.0	None	4.63GB	PacBio
Zea_mays	Eukaryota	Viridiplantae	Streptophyta	Magnoliopsida	Poales	Poaceae	Zea	2021 Feb 23	Nat Commun	10.1038/s41467-021-21380-4	Genome assembly and population genomic analysis provide insights into the evolution of modern sweet corn	JGI	v4.0	2.13GB	2.28GB	Illumina;PacBio;BioNano;Hi–C
Zingiber_officinale	Eukaryota	Viridiplantae	Streptophyta	Magnoliopsida	Zingiberales	Zingiberaceae	Zingiber	2021 Aug 5	Hortic Res	10.1038/s41438-021-00627-7	Haplotype-resolved genome of diploid ginger (Zingiber officinale) and its unique gingerol biosynthetic pathway	NCBI	v1.0	1593.035063MB	1527.053517MB	Hi-C;PacBio;Illumina
Zizania_latifolia	Eukaryota	Viridiplantae	Streptophyta	Magnoliopsida	Poales	Poaceae	Zizania	2022 Jan 11	Commun Biol	10.1038/s42003-021-02993-3	Chromosome-level genome assembly of Zizania latifolia provides insights into its seed shattering and phytocassane biosynthesis.	NGDC	v1.0	None	547.38MB	Nanopore;Hi-C;Illumina
Zizania_palustris	Eukaryota	Viridiplantae	Streptophyta	Magnoliopsida	Poales	Poaceae	Zizania	2021 Sep	Plant J	10.1111/tpj.15419	Whole Genome Assembly and Annotation of Northern Wild Rice, Zizania palustris L., Supports a Whole Genome Duplication in the Zizania Genus.	NCBI	v1.0	None	1288.77MB	Hi-C;PacBio;Illumina
Ziziphus_jujuba	Eukaryota	Viridiplantae	Streptophyta	Magnoliopsida	Rosales	Rhamnaceae	Ziziphus	2014 Oct 28	Nat Commun	10.1038/ncomms6315	The complex jujube genome provides insights into fruit tree biology	NCBI	v1.0	423.36MB	417.37MB	Illumina
Zostera_marina	Eukaryota	Viridiplantae	Streptophyta	Magnoliopsida	Alismatales	Zosteraceae	Zostera	2021 Apr 15	F1000Res	10.12688/f1000research.38156.1	Improved chromosome-level genome assembly and annotation of the seagrass, Zostera marina (eelgrass).	ORCAE	v.3.1	259MB	260.5MB	Illumina;PacBio;Hi-C
Zoysia_japonica	Eukaryota	Viridiplantae	Streptophyta	Magnoliopsida	Poales	Poaceae	Zoysia	2016 Apr	DNA Res	10.1093/dnares/dsw006	Sequencing and comparative analyses of the genomes of zoysiagrasses	Zoysia Genome Database	v1.1	None	320.368645MB	Illumina
Zoysia_matrella	Eukaryota	Viridiplantae	Streptophyta	Magnoliopsida	Poales	Poaceae	Zoysia	2016 Apr	DNA Res	10.1093/dnares/dsw006	Sequencing and comparative analyses of the genomes of zoysiagrasses	Zoysia Genome Database	v1.0	None	556.750068MB	Illumina
Zoysia_pacifica	Eukaryota	Viridiplantae	Streptophyta	Magnoliopsida	Poales	Poaceae	Zoysia	2016 Apr	DNA Res	10.1093/dnares/dsw006	Sequencing and comparative analyses of the genomes of zoysiagrasses	Zoysia Genome Database	v1.0	None	389.557068MB	Illumina
Zygophyllum_mongolicum	Eukaryota	Viridiplantae	Streptophyta	Magnoliopsida	Zygophyllales	Zygophyllaceae	Zygophyllum	2023 Apr 1	DNA Res	10.1093/dnares/dsad004	Chromosome-level genome assembly of the endangered plant Tetraena mongolica.	Figshare	v1.0	None	1124.6MB	Illumina;Hi-C

## Sheet: S3
Table S2. Statistics of resistant gene family and resistant gene domain in each species.
Species	NBS domain	TM domain	CC domain	TIR domain	Kinase domain	LRR domain	TNL family	CNL family	RLP family	RLK family	Resistent gene
Abies_alba	280	1367	80	62	1596	577	0	2	55	196	1399
Abrus_precatorius	4601	16178	2044	601	12200	4204	71	90	367	430	2558
Acacia_crassicarpa	1206	4423	321	486	4377	1263	90	32	276	304	1798
Acacia_pycnantha	3778	9864	929	1104	6969	2972	217	53	395	825	3488
Acanthochlamys_bracteata	574	3354	345	4	2719	719	0	44	172	161	1049
Acer_catalpifolium	2377	7738	787	451	5103	2940	82	92	355	569	2510
Acer_negundo	667	4219	389	51	3081	1415	7	52	206	180	1483
Acer_pseudosieboldianum	1079	5042	516	152	3617	1725	9	71	245	280	1719
Acer_saccharum	309	3244	210	43	2744	1160	7	17	226	155	1583
Acer_truncatum	691	4032	257	149	3384	1436	30	32	287	200	1676
Acer_yangbiense	1031	5045	566	38	2414	2163	6	57	189	292	1797
Achnatherum_splendens	1405	7158	517	19	5740	1630	0	56	368	390	2569
Acorus_calamus	835	5320	426	22	4829	1451	0	38	296	236	2108
Acorus_gramineus	309	2033	151	1	1945	496	0	17	107	83	704
Actinidia_chinensis	851	5347	427	61	4866	1342	11	32	317	209	1794
Actinidia_hemsleyana	1066	5484	460	96	4006	1527	21	53	277	269	1990
Actinidia_zhejiangensis	1255	9815	713	126	6638	2983	26	55	532	360	3511
Adiantum_capillus-veneris	220	2901	129	50	2731	634	11	2	184	111	1120
Aegiceras_corniculatum	770	6022	351	28	4080	1650	2	15	323	206	1769
Aegilops_bicornis	2169	7307	662	12	4921	1314	0	81	268	511	2081
Aegilops_longissima	2691	8567	802	7	5507	1433	0	90	314	617	2283
Aegilops_searsii	2486	7971	783	5	5287	1452	0	111	303	568	2166
Aegilops_sharonensis	2556	8515	823	7	5629	1430	0	81	317	588	2271
Aegilops_speltoides	2346	7837	711	10	5341	1362	0	87	304	535	2138
Aegilops_tauschii	2557	8884	637	6	6999	1628	0	115	388	720	3019
Aegilops_umbellulata	1671	7050	535	6	5205	1298	0	70	284	402	1985
Aegle_marmelos	445	3312	268	35	2712	956	8	18	197	128	1149
Aeschynomene_evenia	797	4418	434	88	3686	1205	17	40	238	180	1367
Aesculus_chinensis	203	3200	167	37	2719	976	0	9	224	109	1669
Aethionema_arabicum	761	3685	458	229	3166	894	32	29	202	168	1234
Agastache_rugosa	529	3451	307	8	2343	914	0	15	178	178	1226
Akebia_trifoliata	444	4104	283	18	3816	1009	4	25	229	125	1331
Aldrovanda_vesiculosa	481	3572	336	6	2901	830	0	23	173	137	1217
Allium_cepa	305	3845	302	16	3562	940	0	4	143	122	1578
Allium_fistulosum	355	4202	360	18	3885	1098	0	13	176	135	1703
Allium_sativum	560	4884	319	12	4557	1414	0	4	196	185	2080
Alnus_rubra	877	6135	304	112	5525	1654	14	67	289	254	2318
Alsophila_spinulosa	294	5852	210	59	5062	1394	11	6	305	179	2336
Alstonia_scholaris	1012	4252	383	8	2598	1132	0	43	268	372	1840
Amaranthus_cruentus	240	2179	136	6	2082	635	1	17	112	109	959
Amaranthus_hybridus	564	2798	216	4	2237	761	1	50	133	186	1083
Amaranthus_hypochondriacus	311	2644	162	10	2054	974	1	18	167	149	1239
Amaranthus_palmeri	412	2554	235	6	2478	780	1	32	163	189	1221
Amaranthus_tricolor	617	3413	395	14	2899	875	1	41	180	198	1218
Amaranthus_tuberculatus	344	5552	287	1	2037	662	0	15	108	109	1009
Amborella_trichopoda	882	3642	222	123	3027	1248	22	12	173	237	1440
Ammopiptanthus_nanus	722	4154	372	209	3483	1117	36	31	228	165	1317
Amorphophallus_konjac	853	4673	365	11	3862	1242	0	51	216	220	1654
Ampelocalamus_luodianensis	1573	8281	515	5	7105	1709	0	94	480	497	2944
Amphicarpaea_edgeworthii	363	3093	282	73	2494	1119	8	13	208	115	1229
Ananas_comosus	832	4294	473	4	2891	984	0	44	150	213	1256
Andrographis_paniculata	1117	5179	530	10	4338	1178	0	38	288	258	1733
Angelica_sinensis	560	4536	297	139	4140	1401	26	5	261	155	1716
Anisodus_acutangulus	455	5533	479	59	4936	1530	9	6	359	135	1936
Anisodus_luridus	1844	9696	842	216	8165	2917	31	29	601	477	3666
Anisodus_tanguticus	621	4493	303	63	4543	1325	9	15	340	215	2069
Annona_cherimola	1021	6538	642	14	4541	2334	0	48	292	313	2696
Anthoceros_agrestis	69	1770	76	3	1393	495	0	2	114	60	644
Anthoceros_angustus	47	1161	55	1	952	291	0	2	67	40	446
Anthoceros_punctatus	71	1816	86	4	1392	484	0	2	122	63	666
Antirrhinum_hispanicum	1508	4857	462	65	3906	1245	12	41	235	360	1730
Antirrhinum_linkianum	1117	3927	256	53	3756	1045	15	37	241	325	1683
Antirrhinum_majus	1412	4411	396	86	3822	1198	15	38	245	306	1611
Apatococcus_fuscideae	37	632	52	2	300	81	0	0	2	37	279
Apatococcus_lobatus	43	786	78	3	322	64	0	0	3	38	274
Apium_graveolens	380	3901	265	43	2882	1183	4	10	219	125	1371
Apostasia_shenzhenica	147	2441	167	4	2084	491	0	7	125	56	758
Aquilaria_sinensis	733	4108	390	33	3361	1314	2	31	218	215	1461
Aquilegia_coerulea	1136	4168	420	3	3621	1067	0	86	211	270	1404
Arabidopsis_halleri	1002	4130	407	220	3661	1433	56	23	218	232	1536
Arabidopsis_lyrata	1154	4057	403	418	3620	1376	82	19	218	241	1506
Arabidopsis_suecica	1632	7371	750	575	6546	2306	109	30	423	331	2643
Arabidopsis_thaliana	1056	3912	374	378	3459	1299	76	28	218	205	1364
Arabis_alpina	1373	4052	402	572	3544	1565	118	21	212	301	1603
Arabis_nemorensis	560	2404	223	196	2401	770	32	6	125	135	980
Arachis_duranensis	1667	5039	456	204	3851	1739	42	105	251	454	2123
Arachis_hypogaea	4898	12612	1433	985	8274	3846	149	182	536	983	4156
Arachis_ipaensis	1105	5484	391	267	4594	1874	42	36	279	326	2420
Arachis_monticola	2438	8056	676	636	6559	2413	86	102	426	650	3433
Aralia_elata	1019	6029	448	171	4430	1789	30	26	314	233	1837
Arctium_lappa	1182	4636	286	316	4144	1362	66	23	231	246	1657
Areca_catechu	604	4991	373	15	3278	1466	0	42	256	177	1589
Argentina_anserina	832	4860	264	272	5395	1445	44	26	299	255	2501
Aristolochia_contorta	264	2718	168	10	2529	639	0	18	136	78	890
Aristolochia_fimbriata	232	2617	181	4	2215	678	0	11	126	79	837
Armoracia_rusticana	1108	5720	589	206	4586	2023	42	25	345	304	2276
Artemisia_argyi	8217	16471	1586	2311	11643	5139	655	161	687	1521	5399
Artocarpus_altilis	1426	6125	617	136	4679	1944	23	73	348	356	2090
Artocarpus_nanchuanensis	1659	6889	671	290	5507	2109	41	77	366	379	2341
Asclepias_syriaca	362	1847	114	3	1795	455	0	3	123	146	843
Asparagus_officinalis	268	2532	235	5	2382	752	0	13	155	90	1023
Asparagus_setaceus	428	3172	257	7	2638	865	0	34	169	123	1054
Asterochloris_glomerata	36	663	72	1	331	82	0	0	1	36	311
Astrephomene_gubernaculifera	39	2218	151	5	532	79	0	0	1	39	446
Atalantia_buxifolia	720	3692	331	88	3109	1168	13	28	188	182	1352
Atriplex_hortensis	965	3849	332	9	2614	1081	1	68	152	243	1265
Atropa_belladonna	1677	8737	707	150	7054	2420	32	32	492	423	3072
Auxenochlorella_protothecoides	27	484	28	0	175	41	0	0	5	27	171
Auxenochlorella_pyrenoidosa	29	1376	88	3	403	120	0	0	20	29	365
Auxenochlorella_sorokiniana	28	1788	107	2	515	179	0	0	38	28	423
Avena_atlantica	2208	7924	682	16	5638	1477	0	100	291	550	2382
Avena_eriantha	2012	7338	633	12	4572	1484	0	90	263	515	2245
Avena_strigosa	2282	8251	734	15	5522	1457	0	111	293	568	2315
Averrhoa_carambola	986	3883	352	173	2955	1443	22	45	208	226	1442
Azolla_filiculoides	142	2280	151	8	1937	501	0	1	127	139	952
Balanophora_fungosa	96	1328	86	2	1134	305	0	1	60	43	481
Balanophora_subcupularis	76	1081	83	0	970	256	0	2	53	33	393
Barbarea_vulgaris	1411	4266	386	524	3432	1539	83	27	214	284	1556
Bathycoccus_prasinos	32	285	97	2	133	29	0	0	1	32	147
Bauhinia_variegata	1205	7160	881	221	5246	2176	15	58	392	364	2592
Begonia_darthvaderiana	283	2458	244	0	2113	535	0	19	120	89	854
Begonia_fuchsioides	374	5534	455	3	4604	1233	0	22	320	122	1764
Begonia_loranthoides	253	3382	370	4	2478	641	0	14	141	83	971
Begonia_masoniana	261	2598	238	4	2300	544	0	13	126	83	881
Begonia_peltatifolia	174	2539	215	3	2161	520	0	7	134	70	812
Benincasa_hispida	454	3105	252	64	2741	808	9	13	183	120	1044
Beta_patula	487	3020	363	11	2443	853	1	34	145	151	1078
Beta_vulgaris	372	2348	191	9	2160	644	0	38	146	160	988
Betula_pendula	604	3385	153	344	4018	823	41	12	170	137	1461
Betula_platyphylla	896	7595	467	54	5642	2289	5	63	317	227	2311
Boea_hygrometrica	538	2870	239	12	2512	661	0	11	158	143	980
Boechera_retrofracta	1922	4949	561	793	3914	1701	146	31	245	361	1729
Boechera_stricta	1899	4339	442	779	3685	1678	143	32	215	364	1699
Boehmeria_nivea	696	4248	433	54	2550	953	8	57	162	169	1037
Bombax_ceiba	638	6964	521	35	5771	2127	2	29	367	197	2615
Bonia_amplexicaulis	1529	7945	612	10	6282	1668	0	73	369	404	2637
Bothriochloa_decipiens	3371	14015	1069	9	9649	2954	0	77	687	900	4390
Bougainvillea_x_buttiana	1209	8615	770	23	7363	2558	5	48	394	363	3112
Brachypodium_distachyon	1504	6078	532	11	4354	1143	0	69	255	382	1767
Brachypodium_hybridum	2467	11204	884	18	8090	2140	0	94	484	631	3309
Brachypodium_stace	1148	5383	425	6	4157	1026	0	64	240	284	1571
Brachypodium_sylvaticum	2052	7096	642	9	5049	1378	0	92	275	491	2099
Brasenia_schreberi	623	6885	535	74	6174	1987	10	16	411	207	2660
Brassica_carinata	2501	10835	961	837	8803	3624	173	43	530	540	4135
Brassica_gravinae	2016	4834	394	411	3897	2058	69	27	212	414	2144
Brassica_juncea	1542	9777	1050	382	7863	2924	49	39	470	375	3815
Brassica_napus	1709	10509	1016	661	9050	3088	90	30	575	415	4097
Brassica_nigra	1502	6677	572	511	5434	2237	84	32	312	329	2431
Brassica_oleracea	744	3576	328	291	3372	1044	32	11	167	173	1564
Brassica_rapa	1196	5540	515	473	4214	1866	81	25	272	252	2102
Brassica_repanda	1682	6140	540	735	5303	2166	119	28	283	371	2598
Brassica_tournefortii	986	5244	463	358	4558	1620	61	15	259	220	1928
Bretschneidera_sinensis	1053	5572	511	62	5038	1767	12	35	310	279	2194
Bromus_tectorum	1500	5718	437	2	4214	1053	0	93	250	460	2017
Bruguiera_sexangula	438	3874	282	101	3207	1084	15	20	200	119	1321
Buddleja_alternifolia	1672	5256	519	6	3654	1392	0	49	252	386	1734
Buxus_austroyunnanensis	692	3632	341	16	2512	1056	1	47	167	193	1262
Buxus_sinica	1889	6459	533	17	4786	1590	3	118	288	401	2102
Cajanus_cajan	831	4090	297	177	4060	1161	36	41	252	228	1726
Calamus_simplicifolius	1626	7566	634	11	5618	2473	0	68	328	466	2865
Callicarpa_americana	1892	6399	611	18	4970	1645	2	60	294	443	2186
Calohypnum_plumiforme	313	2190	135	102	1160	420	31	9	76	144	738
Calotropis_gigantea	570	2927	284	10	2329	729	0	10	145	150	963
Camelina_sativa	2080	11084	1046	481	9128	3736	76	44	576	515	4088
Camellia_chekiangoleosa	3666	13929	943	305	8845	4830	61	140	658	868	4578
Camellia_crapnelliana	1285	7023	417	27	5586	2150	8	69	384	413	2809
Camellia_oleifera	2153	6886	463	219	4435	2078	53	119	343	524	2009
Camellia_sinensis	1228	7580	383	13	5573	2257	2	37	412	386	2665
Camptotheca_acuminata	769	5654	351	23	4623	1515	2	22	276	206	1867
Capparis_spinosa	321	2903	274	78	2830	843	19	8	179	84	1037
Capsella_grandiflora	663	3418	289	243	3270	1088	40	11	198	141	1261
Capsella_rubella	1190	4021	369	384	3606	1415	79	27	220	226	1444
Capsicum_annuum	1376	4777	350	48	4210	1826	3	19	295	372	2110
Capsicum_baccatum	3813	7057	895	133	4329	2759	22	90	308	919	2865
Capsicum_chinense	3152	6689	726	125	4320	2486	20	57	290	781	2679
Capsicum_pubescens	3539	8150	965	219	5213	2674	50	84	493	760	2669
Caragana_lidou	370	3297	238	100	3455	1010	14	11	229	120	1457
Cardamine_enshiensis	1183	5841	641	318	5258	1900	46	21	332	299	2425
Cardamine_hirsuta	1624	4531	427	606	3902	1752	78	33	224	354	1883
Carex_cristatella	719	3580	318	8	2385	1048	0	33	213	240	1371
Carex_littledalei	353	2305	170	5	2216	567	0	19	145	146	1039
Carex_scoparia	796	3369	257	9	2164	944	0	25	161	262	1324
Carica_papaya	381	2661	269	38	2355	681	7	16	150	109	904
Carnegiea_gigantea	393	3483	271	4	2831	1143	0	13	178	133	1274
Carpinus_fangiana	391	3694	349	20	2540	928	0	17	157	130	1261
Carpinus_viminea	1134	5623	470	378	4178	1471	11	39	240	296	1951
Carrichtera_annua	769	4738	451	216	4475	1622	26	23	248	192	2008
Carthamus_tinctorius	1985	5109	289	562	3998	1626	120	57	268	489	2077
Carya_cathayensis	1083	5458	394	207	4437	1565	27	25	285	259	1994
Carya_illinoinensis	1978	7396	509	506	5728	2241	101	58	377	381	2315
Castanea_crenata	582	2890	268	20	1958	1143	0	37	167	247	1723
Castanea_mollissima	1309	6570	646	372	4520	2150	31	78	273	335	2322
Castanopsis_hystrix	1732	5777	484	496	3881	1812	64	66	223	372	1904
Castanopsis_tibetana	1070	6150	606	44	4419	2024	3	65	291	318	2387
Catharanthus_roseus	822	3661	314	11	2568	938	0	20	181	218	1128
Cenchrus_americanus	1178	5109	414	17	3966	1094	0	45	221	319	1630
Cenchrus_fungigraminus	2947	11910	896	15	9334	2095	0	129	555	985	4255
Cenchrus_macrourus	3786	14515	1398	21	9956	2649	0	129	566	1011	4413
Cenchrus_purpureus	4457	13765	1497	18	7835	3155	0	156	555	1185	4521
Cephalotus_follicularis	210	1843	113	12	2123	493	1	16	145	93	853
Cerasus_kanzakura	3381	12457	836	743	7412	3827	164	147	535	826	4055
Cerasus_serrulata	2437	7399	552	555	4597	2328	118	93	308	474	2125
Ceratophyllum_demersum	167	2115	185	7	2286	560	0	3	159	80	1115
Ceratopteris_richardii	1004	7302	405	370	7889	1562	26	8	631	325	3380
Cercis_canadensis	2136	7343	852	242	4259	2086	59	119	258	498	2116
Ceriops_tagal	585	4083	393	92	3216	1054	17	53	207	153	1271
Chamaecrista_fasciculata	1270	5223	451	300	3799	1522	54	42	247	262	1591
Chara_braunii	119	1936	521	8	1701	138	0	7	26	56	693
Chenopodium_pallidicaule	537	2833	257	7	2117	761	1	34	138	142	948
Chenopodium_quinoa	1525	6986	640	11	5812	1842	1	93	312	378	2391
Chenopodium_suecicum	421	2616	198	5	2164	836	1	42	142	161	1110
Chenopodium_watsonii	332	1995	240	0	1628	520	0	28	108	96	666
Chimonanthus_salicifolius	998	4341	401	11	3380	1312	0	60	252	239	1666
Chiococca_alba	2372	6308	583	12	4741	1591	0	44	300	579	2315
Chlamydomonas_eustigma	32	1685	131	8	533	141	0	0	2	32	479
Chlamydomonas_reinhardtii	34	6555	247	4	817	113	0	0	1	34	643
Chlamydomonas_schloesseri	39	8090	315	6	932	129	0	0	1	39	723
Chlamydomonas_sp	38	1943	144	4	421	132	0	0	1	38	448
Chloranthus_sessilifolius	771	3881	312	10	3259	900	0	90	190	247	1528
Chloranthus_spicatus	1041	3235	447	6	2741	852	0	126	176	231	1069
Chlorella_variabilis	31	915	50	2	342	114	0	0	21	31	320
Chlorokybus_atmophyticus	52	543	63	14	200	93	0	0	3	47	223
Chloropicon_primus	41	398	69	0	194	44	0	0	1	41	205
Chondrus_crispus	83	402	46	36	195	22	0	0	0	76	259
Chromochloris_zofingiensis	54	1287	110	8	401	184	2	1	1	41	420
Chrysanthemum_indicum	624	4180	316	90	4301	1432	9	31	269	230	2449
Chrysanthemum_makinoi	2067	9991	721	193	7906	3275	8	65	453	543	4278
Chrysanthemum_nankingense	1810	12423	940	160	10099	5394	7	61	577	507	5445
Chrysanthemum_x_morifolium	9399	27145	2329	2830	19804	8837	561	172	1053	1924	10192
Cicer_arietinum	645	3434	348	78	3250	919	10	31	192	156	1226
Cicer_reticulatum	630	3495	346	103	3122	913	11	32	190	152	1190
Cichorium_endivia	505	5000	309	222	4447	1444	17	9	250	168	1946
Cichorium_intybus	473	5135	302	168	4857	1614	15	10	252	143	2055
Cinchona_pubescens	2198	6633	670	150	4445	1708	21	50	320	636	2501
Cinnamomum_kanehirae	1891	7035	712	20	5152	2091	2	115	361	431	2284
Cissus_rotundifolia	478	4167	313	384	3012	1469	15	15	186	153	1594
Citropsis_gilletiana	744	3977	369	74	3250	1351	14	24	204	202	1436
Citrullus_lanatus	335	2954	238	52	2682	785	11	12	182	94	969
Citrus_australasica	630	4123	384	48	3297	1266	5	30	224	177	1498
Citrus_australis	333	3508	323	85	2614	1184	1	17	206	105	1336
Citrus_cavaleriei	466	3651	318	81	3023	1372	9	16	163	127	1443
Citrus_clementina	3084	7673	1026	426	5007	2511	83	146	367	691	2483
Citrus_grandis	541	4914	433	20	4008	1623	0	49	322	175	1668
Citrus_japonica	2838	7552	1022	328	4610	2407	57	201	363	668	2285
Citrus_linwuensis	729	3978	392	93	3096	1279	17	29	185	196	1454
Citrus_mangshanensis	602	3493	334	46	2888	995	8	25	171	172	1302
Citrus_maxima	283	2207	170	12	2177	622	2	18	153	113	1039
Citrus_medica	450	3742	345	9	2837	1505	1	21	210	133	1542
Citrus_reticulata	1299	5827	686	9	4460	1898	0	64	331	431	2139
Citrus_sinensis	2170	6051	570	332	4065	2575	35	75	323	535	2336
Citrus_trifoliata	633	5118	472	19	4207	1483	3	53	314	180	1647
Citrus_x_aurantium	1911	5855	535	368	3376	1755	61	37	312	563	2192
Citrus_x_limon	2068	10718	1010	509	8119	3639	8	94	557	500	3734
Cladopus_chinensis	269	3265	244	1	2329	888	0	9	178	110	1009
Clausena_lansium	934	4242	368	158	3517	1297	23	35	216	252	1561
Cleistogenes_songorica	1270	7979	651	26	6275	1633	1	37	391	379	2626
Cleome_gynandra	296	3058	304	58	3199	825	12	2	192	92	1235
Clethra_arborea	856	5308	521	21	3325	1834	0	59	262	262	1976
Coccomyxa_subellipsoidea	37	601	80	2	284	74	0	0	3	37	254
Coccomyxa_viridis	34	765	49	0	352	88	0	0	6	34	274
Codonopsis_lanceolata	1647	6209	425	236	4685	2196	43	37	189	407	2523
Coffea_arabica	3310	9125	662	91	7199	2547	6	133	577	977	3874
Coffea_canephora	3359	6718	728	33	4372	2204	7	157	378	770	2345
Coffea_eugenioides	3531	7217	569	53	4659	1847	8	116	413	998	2708
Coffea_humblotiana	1036	4076	422	10	3031	1306	1	72	224	312	1581
Coix_lacrymajobi	1345	6537	526	18	4468	1261	0	62	266	350	1774
Coleus_barbatus	617	1017	32	43	1019	978	0	0	1	420	2109
Colocasia_esculenta	713	3629	278	6	3299	1024	0	25	185	199	1345
Coptis_chinensis	450	3704	361	7	2951	1139	0	26	130	144	1586
Corchorus_capsularis	685	3236	401	33	2291	953	7	40	156	171	1090
Corchorus_olitorius	956	3981	453	144	2806	1333	14	47	179	259	1506
Coriandrum_sativum	970	5532	351	223	4708	1704	32	10	265	257	2138
Coriaria_nepalensis	307	3939	234	49	4448	1011	5	12	305	130	1723
Cornus_controversa	1144	4227	260	303	3797	1424	51	39	276	305	1887
Cornus_wilsoniana	1098	4727	325	267	3638	1546	36	19	249	250	1681
Corydalis_tomentella	732	3298	336	15	2678	906	4	46	151	183	1124
Corylus_avellana	129	750	34	13	1285	305	0	0	31	57	660
Corylus_mandshurica	342	3011	204	10	2325	1000	1	26	235	151	1317
Corymbia_citriodora	4045	10515	585	997	8005	3544	280	127	521	997	3725
Cremastra_appendiculata	131	2428	193	2	2191	505	0	7	138	53	744
Crocus_sativus	468	5157	330	13	5917	1271	0	23	392	190	2518
Cryptocoryne_crispatula	408	2529	138	5	2406	585	0	24	170	140	999
Cucumis_hystrix	579	3091	282	85	2315	954	16	16	174	144	1048
Cucumis_melo	417	3204	243	67	2692	840	18	16	177	111	994
Cucumis_sativus	459	3328	251	73	2825	935	17	12	192	116	1073
Cucurbita_argyrosperma	167	3685	336	33	3188	887	3	4	235	70	1247
Cucurbita_maxima	263	4601	425	41	3781	1012	4	8	266	87	1385
Cucurbita_moschata	391	4670	434	58	3781	1091	13	14	270	111	1393
Cucurbita_pepo	160	3980	346	22	2826	994	1	7	255	72	1321
Cuscuta_australis	90	1579	96	0	1769	456	0	7	132	61	721
Cuscuta_campestris	218	3902	257	1	3669	1163	0	9	243	91	1435
Cuscuta_epithymum	206	4194	214	7	3997	1141	0	0	272	105	1533
Cuscuta_europaea	102	1996	130	1	1984	514	0	0	139	53	717
Cyanidiococcus_yangmingshanensis	21	119	13	1	98	12	0	0	0	21	91
Cyanidioschyzon_merolae	27	183	28	1	92	12	0	0	0	27	99
Cyanidium_caldarium	29	213	45	1	103	11	0	0	0	29	103
Cyanophora_paradoxa	48	1399	232	42	424	172	0	0	0	48	497
Cycas_panzhihuaensis	470	3407	146	180	2824	1036	43	12	209	193	1448
Cyclocarya_paliurus	870	8099	585	169	6196	2623	9	39	358	235	2851
Cydonia_oblonga	2873	7532	537	812	6250	3437	70	52	281	687	3969
Cymbidium_ensifolium	301	3204	218	19	2589	793	0	14	148	93	1099
Cymbomonas_tetramitiformis	62	1648	319	16	605	356	0	0	1	58	783
Cymodocea_nodosa	202	1940	136	3	2233	431	0	17	148	86	840
Cynara_cardunculus	961	3983	228	301	4118	1204	57	20	242	259	1756
Cyperus_esculentus	3037	7049	801	9	4670	1650	0	131	263	737	2268
Daemonorops_jenkinsiana	2430	8948	937	10	7398	2522	0	78	342	588	3542
Dalbergia_cochinchinensis	816	5241	491	147	3895	1783	9	43	272	227	1890
Dalbergia_cultrata	1183	6160	542	274	3960	2507	26	51	306	304	2262
Dalbergia_odorifera	766	3882	361	155	3397	1154	12	25	219	208	1513
Dasiphora_fruticosa	854	3331	189	288	3371	1099	20	17	176	274	1750
Datisca_glomerata	438	3123	249	30	2827	757	4	25	171	131	1078
Datura_innoxia	1021	4148	303	84	3504	1271	21	33	253	285	1618
Datura_inoxia	1252	4957	469	87	3662	1522	21	33	253	285	1618
Datura_stramonium	965	3858	302	16	3330	1096	4	35	258	271	1556
Daucus_carota	803	4854	363	33	3619	1424	4	18	266	203	1646
Davidia_involucrata	1760	6688	724	53	4642	2142	13	50	364	416	2513
Deinandra_increscens	770	4888	245	255	5133	1134	43	29	275	218	1959
Dendrobium_catenatum	673	3668	295	8	3426	821	0	45	227	225	1440
Dendrobium_chrysotoxum	764	3228	271	9	2413	735	0	31	152	252	1123
Dendrobium_huoshanense	345	2681	241	4	2050	675	0	19	151	102	845
Dendrobium_hybrid_cultivar	414	1940	124	23	2125	690	0	4	69	156	1229
Dendrobium_nobile	836	3740	368	8	2979	892	0	40	179	220	1230
Dendrocalamus_brandisii	7427	25146	1866	19	18311	4665	0	294	1337	2184	8639
Dendrocalamus_latiflorus	4222	20224	1792	30	14319	4287	0	158	954	1130	6595
Dendrocalamus_sinicus	2611	10737	692	11	8550	2135	0	146	609	785	3653
Dianthus_caryophyllus	1199	5558	523	14	4530	1502	1	46	244	291	1802
Dichanthelium_oligosanthes	917	4757	324	13	3508	1040	0	33	197	264	1541
Digitaria_exilis	2331	10595	690	16	8462	2084	0	125	504	862	4047
Dimocarpus_longan	2915	9494	987	501	5744	3240	82	137	383	672	2940
Dionaea_muscipula	275	2368	175	1	1867	647	0	16	117	88	791
Dioscorea_alata	1705	5769	574	4	3797	1574	0	66	239	388	1675
Dioscorea_dumetorum	447	5848	432	3	4081	1375	0	35	266	132	1572
Dioscorea_rotundata	1386	5220	373	3	3935	1569	0	55	263	418	1949
Dioscorea_zingiberensis	488	4696	317	8	3906	1153	0	29	254	130	1521
Diospyros_lotus	1495	6281	475	391	5124	1883	52	41	297	336	2264
Diospyros_oleifera	625	3775	280	121	3324	1066	19	16	177	169	1388
Diplotaxis_acris	1540	6967	568	652	6350	2446	80	25	317	359	3182
Diplotaxis_erucoides	1927	7274	694	786	5839	2438	130	49	324	405	2720
Diplotaxis_harra	2127	6780	586	800	5697	2467	136	36	280	457	2969
Diplotaxis_muralis	2909	11888	1122	1070	9678	3871	213	47	573	615	4510
Diplotaxis_tenuifolia	1707	5937	576	645	5175	2192	121	29	280	375	2564
Diplotaxis_tenuisiliqua	1070	5300	495	391	4734	1650	57	19	262	246	2115
Diplotaxis_viminea	1275	5351	481	485	4624	1737	84	17	262	263	2162
Dipterocarpus_alatus	384	3858	231	43	3307	1105	4	28	274	155	1663
Dipterocarpus_gracilis	270	3382	201	34	2629	940	0	18	225	142	1515
Dipterocarpus_intricatus	286	4000	212	28	3381	980	2	18	265	134	1617
Dipterocarpus_zeylanicus	391	3582	232	27	3094	1024	2	27	262	175	1573
Dipteronia_dyeriana	1208	4403	443	179	3267	1538	20	50	212	294	1590
Dipteronia_sinensis	885	3860	362	156	3266	1251	14	31	189	232	1493
Discaria_trinervis	1125	4743	451	173	3124	1383	24	52	192	247	1390
Draba_nivalis	1880	5035	459	712	3568	1927	129	25	219	365	1811
Drosera_spatulata	353	2807	179	1	2110	698	0	9	121	102	881
Dryas_drummondii	1133	4307	424	206	3325	1295	44	60	196	248	1370
Dunaliella_salina	37	556	137	8	336	71	0	0	1	37	339
Durio_zibethinus	3	221	2	0	5	5	0	0	0	1	7
Echinochloa_colona	2192	12752	1175	60	9453	2124	0	86	634	552	3605
Echinochloa_crus-galli	1879	11100	821	41	9356	1716	0	100	619	652	3864
Echinochloa_crus-galli	2360	13283	1261	60	9686	2127	0	100	619	652	3864
Echinochloa_haploclada	1251	5591	524	19	4043	1076	0	52	257	314	1585
Echinochloa_oryzicola	1294	9129	732	32	6626	1781	0	52	446	349	2538
Edaphochlamys_debaryana	55	6585	232	9	1212	136	0	0	1	54	944
Ehretia_macrophylla	3445	10345	684	90	8747	2865	12	90	610	1005	4538
Elaeagnus_angustifolia	606	4558	390	137	4178	1172	22	19	266	147	1564
Elaeagnus_mollis	662	3928	459	14	3273	1108	0	37	204	201	1458
Eleusine_coracana	1262	8833	669	23	7349	1690	2	50	391	379	2812
Eleusine_indica	675	3195	271	2	2836	602	1	34	169	175	1009
Elliptochloris_bilobata	50	1138	64	8	304	67	2	0	4	42	268
Ensete_glaucum	368	4707	343	8	4192	1108	0	23	282	112	1546
Ensete_ventricosum	299	3702	180	24	3300	906	0	17	199	102	1413
Entada_phaseoloides	545	3829	402	83	2719	1073	10	15	215	157	1332
Entodon_seductrix	112	1834	92	36	1561	443	2	3	131	78	737
Epimedium_pubescens	1588	4783	560	11	3982	1511	1	109	290	384	1696
Eragrostis_curvula	2885	9780	987	13	6144	1929	0	84	354	745	3052
Eragrostis_nindensis	4526	17843	1661	33	10073	3451	0	151	626	1316	5439
Eragrostis_tef	2425	12659	990	22	8521	2180	0	83	477	667	3640
Eremochloa_ophiuroides	2077	7234	641	10	5170	1619	0	52	287	579	2374
Erianthus_fulvus	1236	6457	561	9	4308	1343	0	51	270	342	1788
Erianthus_rufipilus	2015	8094	719	7	6020	1701	0	67	359	546	2499
Eriobotrya_japonica	3918	9320	858	1061	6185	3102	218	137	436	752	2963
Eruca_sativa	1595	5912	375	572	5680	2180	122	35	340	382	2739
Erysimum_cheiranthoides	925	3771	248	351	3291	1185	70	29	192	229	1480
Erythranthe_guttatus	1589	4766	507	9	4128	1139	0	60	252	349	1717
Erythranthe_luteus	1624	7441	621	10	5317	1730	0	47	405	400	2478
Erythroxylum_novogranatense	883	4909	317	238	4035	1388	56	26	280	190	1512
Escallonia_herrerae	760	5154	322	61	4806	1417	0	65	320	262	2406
Escallonia_rubra	1499	5783	300	374	5128	1643	58	60	354	388	2404
Eucalyptus_caleyi	2183	6958	453	1339	6353	1711	82	50	327	696	3588
Eucalyptus_camaldulensis	1852	5165	304	1432	4635	1377	71	32	250	517	2815
Eucalyptus_cloeziana	1491	4729	281	1036	4405	1296	78	26	226	463	2500
Eucalyptus_decipiens	1530	4994	283	1143	4964	1312	84	15	244	460	2750
Eucalyptus_globulus	1684	5030	310	1284	4641	1385	77	29	226	488	2810
Eucalyptus_grandis	4001	11844	759	1128	8888	4217	188	93	590	838	3982
Eucalyptus_guilfoylei	2026	6613	370	1061	5449	2192	117	55	311	608	3225
Eucalyptus_lansdowneana	2071	5986	391	1213	5579	1543	81	44	252	627	3249
Eucalyptus_marginata	1653	4789	278	1223	4660	1202	71	33	224	470	2669
Eucalyptus_microcorys	1120	4628	216	736	4452	1268	50	26	268	327	2274
Eucalyptus_tenuipes	933	3979	201	560	4156	1052	38	22	233	305	2091
Eucalyptus_victrix	1673	5079	337	1158	4699	1365	86	31	270	484	2720
Eucalyptus_viminalis	1759	5460	306	1322	5043	1436	73	31	265	530	2986
Eucalyptus_virginea	1676	5323	253	1200	4945	1396	94	26	272	485	2772
Eucommia_ulmoides	540	2993	228	27	2350	970	3	8	153	177	1316
Euphorbia_lathyris	718	4125	442	59	3315	1198	11	37	201	203	1389
Euphorbia_peplus	617	3525	208	66	3282	1072	24	36	217	195	1352
Euryale_ferox	793	5741	490	323	4773	1618	42	24	362	195	1942
Euryodendron_excelsum	2025	7702	482	207	6347	2647	40	117	461	598	3224
Euscaphis_japonica	539	4870	404	44	4153	1347	9	18	280	151	1658
Eustoma_grandiflorum	301	3259	214	15	3421	779	0	7	231	136	1448
Eutrema_japonicum	204	2503	155	7	2083	629	0	4	186	80	703
Eutrema_salsugineum	766	3582	344	284	3336	1219	50	24	220	170	1350
Excoecaria_agallocha	1541	6970	473	205	5554	2030	40	68	400	466	2934
Fagopyrum_cymosum	867	4516	344	13	4297	1255	2	29	193	249	1860
Fagopyrum_esculentum	1105	5450	399	56	4692	1640	2	35	209	349	2396
Fagopyrum_homotropicum	699	2735	214	33	2481	938	2	19	112	224	1346
Fagopyrum_tataricum	570	3620	258	18	3837	1111	0	16	185	182	1559
Faidherbia_albida	1115	5626	488	279	3974	1743	45	31	270	308	1903
Fallopia_multiflora	1085	5013	423	11	4312	1306	0	44	234	283	1827
Ficus_carica	1417	4324	460	194	3711	1519	31	59	202	328	1754
Ficus_hispida	1930	6144	631	215	4024	2358	53	90	269	420	2094
Ficus_microcarpa	1561	5327	512	139	4250	1771	32	65	283	354	1944
Fontinalis_antipyretica	195	1495	69	46	1285	363	17	2	90	99	616
Fragaria_ananassa	3780	17027	1296	1204	11231	4692	180	96	732	872	5344
Fragaria_daltoniana	1222	4120	304	332	3093	1347	54	30	195	286	1518
Fragaria_iinumae	953	3784	304	285	2994	1153	42	27	192	241	1354
Fragaria_mandshurica	503	3093	218	109	2637	972	13	16	162	142	1161
Fragaria_nilgerrensis	652	3026	244	184	2584	925	20	19	164	171	1160
Fragaria_nubicola	780	3328	302	212	2838	1106	27	21	169	197	1338
Fragaria_pentaphylla	596	2757	207	94	2153	820	13	11	151	157	1022
Fragaria_vesca	1623	5477	403	496	3713	1643	91	53	222	359	1695
Fragaria_viridis	488	2450	143	115	2340	738	25	15	151	153	1062
Fragaria_x_ananassa	3765	17035	1311	1204	11231	4684	180	96	732	872	5344
Fraxinus_americana	523	3990	372	22	4374	1012	2	30	294	174	1735
Fraxinus_excelsior	881	5795	490	33	5411	1488	3	27	337	232	2107
Fraxinus_nigra	517	3869	306	18	4302	964	2	23	288	168	1653
Fraxinus_pennsylvanica	627	5027	459	39	4208	1507	4	27	327	182	1890
Galdieria_partita	34	230	38	0	142	28	0	0	0	34	152
Galdieria_phlegrea	32	226	30	0	114	25	0	0	0	32	124
Galdieria_sulphuraria	32	234	41	0	109	24	0	0	0	32	124
Gardenia_jasminoides	794	3890	268	14	2784	1244	2	57	229	324	1833
Gastrodia_elata	210	3878	274	20	3304	753	0	4	200	92	1296
Gastrodia_menghaiensis	136	2164	149	1	1872	449	0	6	108	52	686
Genlisea_aurea	162	1531	120	1	1586	432	0	0	97	62	647
Gilia_yorkii	903	6156	479	13	4107	2055	2	41	308	250	2167
Gillenia_trifoliata	766	3898	347	202	3197	1131	23	37	193	233	1470
Ginkgo_biloba	1025	4342	136	312	3622	1574	57	22	272	311	1798
Glebionis_coronaria	1146	6194	523	294	5592	1796	40	20	278	284	2550
Glycine_max	2260	9365	744	499	7390	2898	101	86	456	463	3119
Glycine_soja	2043	8667	742	492	7296	2527	91	92	454	423	2920
Gnetum_montanum	629	3215	206	25	2472	1246	3	20	233	331	1836
Gonium_pectorale	53	2806	157	8	931	82	0	0	1	53	697
Gossypium_anomalum	1866	7284	784	203	5179	2186	37	116	355	413	2202
Gossypium_arboreum	2008	7069	783	258	5095	2400	34	96	366	438	2295
Gossypium_aridum	311	2719	155	18	3383	868	1	20	184	142	1518
Gossypium_australe	603	3849	249	58	3548	1051	9	37	255	193	1532
Gossypium_barbadense	3610	14356	1441	454	10258	4507	68	151	738	803	4540
Gossypium_bickii	1635	6905	687	192	5062	2100	39	91	356	359	2123
Gossypium_darwinii	3916	14669	1475	506	10231	4415	69	169	723	861	4568
Gossypium_gossypioides	454	2883	169	16	3275	1001	2	28	185	162	1431
Gossypium_harknessii	407	3049	159	17	3734	998	3	25	205	153	1666
Gossypium_herbaceum	2061	7344	769	269	5206	2285	38	110	372	444	2291
Gossypium_hirsutum	3418	13758	1381	452	10038	4258	59	150	675	747	4388
Gossypium_klotzschianum	611	3872	236	16	4194	1308	1	39	255	205	1889
Gossypium_laxum	341	3313	168	7	3665	1000	0	19	233	137	1539
Gossypium_lobatum	316	2882	159	8	3567	930	0	15	209	131	1545
Gossypium_longicalyx	1791	7134	763	210	5134	2176	37	99	357	392	2177
Gossypium_raimondii	1461	7419	691	95	5534	2256	21	75	382	340	2288
Gossypium_rotundifolium	1462	6731	661	189	4818	2161	29	83	344	342	2086
Gossypium_schwendimanii	515	3811	220	10	4043	1213	1	37	253	185	1762
Gossypium_stocksii	2065	7532	829	275	5189	2337	53	106	370	453	2272
Gossypium_sturtianum	1334	6529	606	161	5026	1925	28	70	340	294	2008
Gossypium_trilobum	602	3719	226	23	4038	1276	1	45	240	211	1799
Gracilaria_domingensis	44	249	43	3	159	19	0	0	0	41	173
Gracilariopsis_chorda	55	376	49	1	217	20	0	0	0	51	234
Guadua_angustifolia	4191	10134	1023	14	7354	2791	0	89	354	1150	4122
Gypsophila_paniculata	617	5534	502	12	4374	1183	0	24	247	193	1867
Haloxylon_ammodendron	1221	4070	474	14	2973	1317	1	67	157	324	1511
Handroanthus_impetiginosus	777	5009	269	4	4864	1517	0	51	313	266	1987
Helianthus_annuus	3684	11565	1088	801	10464	3449	144	147	531	759	4395
Helianthus_tuberosus	1454	16045	873	469	14976	4394	22	30	849	421	6624
Heliophila_variabilis	375	2724	275	114	2267	811	22	6	139	103	1035
Heracleum_sosnowskyi	429	5598	274	86	5549	1557	10	17	345	185	2546
Herpetospermum_pedunculosum	282	2870	224	39	2530	730	8	12	175	82	945
Hevea_brasiliensis	3659	11464	853	787	9187	3807	133	175	669	917	4281
Hibiscus_cannabinus	263	4618	94	30	1231	566	0	4	85	89	748
Hibiscus_syriacus	1537	8403	613	248	8742	2537	37	71	577	442	4033
Hippophae_rhamnoides	493	4471	360	68	3763	1152	7	18	243	141	1503
Hirschfeldia_incana	494	4181	417	143	4364	1119	27	12	245	132	1595
Hopea_odorata	674	4654	332	21	3336	1312	0	66	271	247	1957
Hordeum_marinum	2381	8591	629	14	5898	1935	0	59	314	626	2744
Hordeum_spontaneum	1716	8030	642	14	5579	1632	0	45	295	479	2616
Hordeum_vulgare	1915	7463	567	9	5447	1506	0	67	285	459	2220
Hsuehochloa_calcarea	1134	6415	363	10	5841	1211	1	60	382	359	2357
Humulus_lupulus	3046	10246	842	280	6810	3443	44	105	397	696	3628
Hylocereus_undatus	424	3342	275	6	2843	1016	0	20	168	134	1230
Hypnum_curvifolium	99	1784	93	27	1553	413	3	2	132	70	704
Hyssopus_officinalis	3562	8382	819	11	6152	2039	0	30	445	849	3152
Ilex_latifolia	1403	6313	473	203	4884	1888	25	68	310	318	1981
Ilex_polyneura	509	3485	275	75	3053	1032	12	15	201	144	1263
Iochroma_cyaneum	4297	9209	893	557	5522	4016	115	92	457	898	3194
Ipomoea_aquatica	810	4429	373	152	3690	1357	21	21	261	201	1543
Ipomoea_batatas	4208	11500	1132	434	6598	3407	88	87	521	1000	3515
Ipomoea_cairica	584	4835	369	92	4216	1325	12	26	264	160	1681
Ipomoea_nil	2693	7705	593	326	6465	1986	60	48	448	712	2976
Iris_pallida	543	7428	509	18	6848	1976	0	38	386	156	2565
Isatis_indigotica	659	3261	357	296	2871	1102	44	13	174	160	1392
Isoetes_taiwanensis	199	4454	137	8	4435	1200	0	6	190	123	2101
Jacaranda_mimosifolia	662	3941	459	14	3273	1095	0	37	204	201	1458
Jasminum_sambac	694	3831	409	7	3589	1028	0	47	205	191	1385
Jatropha_curcas	877	3951	252	167	3829	1194	48	35	244	238	1586
Juglans_mandshurica	973	4947	386	248	3921	1502	49	30	276	212	1614
Juglans_regia	1922	6898	390	513	6617	2023	145	62	458	432	2634
Juglans_sigillata	1080	5791	429	291	4702	1673	61	25	285	232	1876
Juncus_effusus	868	3548	506	7	2600	963	0	54	158	266	1415
Juncus_inflexus	951	3694	467	5	2734	1006	0	59	169	281	1424
Kalanchoe_fedtschenkoi	853	3972	323	99	3452	1023	21	16	228	179	1397
Kandelia_obovata	187	2522	206	14	2186	655	3	13	159	64	860
Khaya_senegalensis	140	2587	173	8	2442	623	0	8	188	75	1054
Kingdonia_uniflora	636	4672	353	4	3856	1358	0	17	202	216	1869
Kitagawia_praeruptora	553	4331	193	72	4410	1235	12	13	281	170	1789
Klebsormidium_flaccidum	52	1190	65	4	650	222	2	0	22	44	416
Knoxia_roxburghii	1115	4403	338	6	2973	1205	0	52	234	279	1370
Kobresia_littledalei	473	2855	261	5	2342	719	0	19	145	146	1039
Lablab_purpureus	440	3573	331	101	2737	947	11	25	183	120	1130
Lactuca_saligna	1899	6473	400	493	5072	2070	104	47	264	403	2321
Lactuca_sativa	2262	7380	453	616	5600	2030	133	56	286	435	2395
Lactuca_virosa	1842	5756	402	461	4607	1976	89	50	271	380	2220
Lagenaria_siceraria	555	3748	306	103	2800	889	18	13	180	133	1078
Lagerstroemia_indica	1860	6642	582	441	4907	1902	117	48	277	428	2115
Lagerstroemia_speciosa	485	3306	202	147	3142	1122	11	20	228	177	1672
Lanxangia_tsao-ko	742	5198	454	10	3996	972	0	88	254	237	1686
Larix_kaempferi	2276	6108	251	805	5754	2359	108	31	311	776	3569
Larix_sibirica	223	3342	82	21	4372	1081	4	10	215	139	2187
Leavenworthia_alabamica	723	4510	502	335	3858	1150	43	14	245	166	1601
Leersia_perrieri	1660	6967	568	4	4566	1214	0	76	262	416	1869
Lemna_minor	344	2859	213	3	1853	648	0	1	142	163	934
Lemna_minuta	472	1722	116	5	1819	469	0	8	90	133	837
Leonotis_leonurus	273	491	19	19	390	456	0	0	0	207	982
Lepidium_meyenii	1626	11022	1678	196	8645	3495	23	66	627	449	4302
Leptodermis_oblonga	521	3605	179	3	3495	995	0	29	233	178	1473
Limnomonas_spitsbergensis	31	1716	141	14	523	115	0	0	1	31	477
Lindenbergia_luchunensis	958	4187	400	18	3877	989	2	27	214	248	1558
Lindera_megaphylla	996	5165	321	11	4333	1492	0	70	316	306	2030
Litchi_chinensis	1171	5265	524	125	2976	1825	22	66	219	338	1934
Lithocarpus_polystachyus	3867	9197	645	1160	6124	3533	160	152	396	958	3975
Lithospermum_erythrorhizon	505	4174	349	14	3999	1092	2	14	256	151	1614
Lobularia_maritima	657	3530	363	197	3323	989	34	19	200	150	1272
Lolium_multiflorum	1590	7312	418	12	5980	1262	0	79	315	503	2616
Lolium_perenne	1604	6859	489	12	4816	1214	0	70	256	387	1892
Lolium_rigidum	2933	12063	861	26	8508	2063	0	144	478	686	3386
Lonicera_japonica	1269	6085	441	64	4497	2598	2	25	314	375	2636
Lotus_japonicus	1047	3673	248	405	3413	1057	64	33	221	253	1443
Luffa_acutangula	661	3889	293	118	3105	1189	25	25	207	165	1267
Luffa_cylindrica	484	3916	333	41	3015	1132	8	25	209	129	1203
Lupinus_albus	336	4343	355	71	4255	1089	6	9	265	106	1562
Lupinus_angustifolius	543	7030	726	113	6950	1673	15	21	470	151	2529
Luvunga_scandens	727	3999	360	68	2946	1188	15	35	208	188	1310
Lycianthes_biflora	2426	5715	552	195	3936	1899	43	46	272	543	2034
Lycium_barbarum	2037	6438	532	299	4865	2466	49	46	320	456	2392
Lycopodium_clavatum	65	2500	100	4	2177	661	0	2	172	57	855
Macadamia_integrifolia	856	5181	466	146	4042	1958	6	37	238	253	1995
Macleaya_cordata	198	1948	121	5	2077	511	0	12	127	79	825
Magnolia_biondii	1538	5335	529	13	3729	1861	0	91	240	402	2054
Magnolia_sinica	3257	8762	762	16	7231	3126	0	246	655	823	3494
Malania_oleifera	578	4051	259	39	2752	1076	9	44	156	137	1172
Malus_baccata	2426	6766	641	611	5158	2451	94	91	327	480	2567
Malus_domestica	3086	9658	817	906	5890	3145	141	105	467	641	3073
Malus_fusca	2215	7095	363	861	5635	2257	174	59	398	513	2734
Malus_sieversii	1978	8016	650	402	5303	2749	79	80	386	430	2676
Malus_sylvestris	2487	10371	928	547	5680	2850	95	119	420	541	2727
Malus_x_domestica	2319	7358	442	570	6264	2678	99	108	447	583	3207
Mandragora_caulescens	374	3499	247	11	2865	851	1	13	256	128	1483
Manihot_esculenta	1544	7105	755	159	5584	2200	33	98	341	342	2196
Marchantia_polymorpha	152	1574	99	6	1246	586	0	4	107	81	607
Marsdenia_tenacissima	972	3670	275	7	3030	978	0	42	232	280	1327
Medicago_polymorpha	1733	5400	565	476	4029	1850	41	62	257	382	1991
Medicago_ruthenica	1646	4862	371	427	4095	1639	61	52	274	429	2075
Medicago_truncatula	4320	9320	912	1032	5752	3052	211	119	360	863	3078
Megacarpaea_delavayi	615	3871	395	160	3674	1067	28	13	203	153	1592
Megadenia_pygmaea	1093	3730	342	367	3167	1346	75	18	201	236	1422
Melaleuca_alternifolia	4170	8256	695	1421	5774	3030	181	83	300	891	3255
Melastoma_candidum	447	4092	197	197	4424	1056	16	11	276	178	1934
Melastoma_dodecandrum	501	4524	277	98	3667	1158	9	12	257	150	1567
Melilotus_albus	2256	6001	542	553	4462	1862	101	63	288	450	2005
Melocanna_baccifera	2528	10593	680	10	8276	2140	0	135	591	740	3574
Mesembryanthemum_crystallinum	488	2810	280	14	2341	747	1	32	132	141	957
Mesostigma_viride	31	803	94	4	271	81	0	0	0	31	285
Mesotaenium_endlicherianum	49	878	86	1	531	139	0	0	26	49	332
Mesua_ferrea	1261	6690	680	138	4475	2437	4	61	313	371	2555
Metasequoia_glyptostroboides	2029	6096	193	606	4525	1932	104	45	252	620	2508
Micractinium_conductrix	21	1578	132	2	300	110	0	0	22	21	293
Micromonas_pusilla	33	396	45	1	192	57	0	0	0	32	213
Microthlaspi_erraticum	1418	4758	457	476	4221	1697	82	26	241	321	1899
Mikania_micrantha	1580	7479	575	83	5564	2174	22	76	348	369	2474
Mimosa_pudica	1538	5485	515	419	3777	1481	86	52	214	306	1659
Mimulus_guttatus	1663	4683	454	8	4000	1157	0	67	248	361	1638
Mimulus_luteus	1628	7440	617	10	5318	1731	0	47	406	400	2478
Miscanthus_lutarioriparius	4128	13068	1506	24	8151	2687	0	109	550	1097	4173
Miscanthus_sinensis	3331	12194	1003	19	8625	2686	0	88	536	895	3936
Misopates_orontium	1593	4799	395	75	3992	1269	20	27	257	342	1671
Momordica_charantia	480	3655	347	66	2867	927	11	11	187	143	1129
Monoraphidium_minutum	42	2153	84	2	472	99	0	0	1	42	407
Monoraphidium_neglectum	41	1086	87	6	379	127	0	0	2	41	401
Morella_rubra	927	5226	431	148	4031	1711	7	39	256	228	1826
Moricandia_nitens	1072	4102	291	460	4537	1485	82	21	240	295	2223
Moricandia_sinaica	1018	5133	468	397	4464	1615	61	18	257	218	1966
Moricandia_spinosa	965	5938	605	275	4549	2468	32	28	271	279	2855
Moricandia_suffruticosa	1175	5623	623	431	5040	1626	85	25	283	249	2137
Moringa_oleifera	237	2465	212	21	2240	684	3	14	144	79	873
Mucuna_pruriens	780	4883	441	117	4246	1347	19	36	253	191	1628
Murraya_paniculata	377	3991	328	6	3373	1152	0	23	278	115	1272
Musa_acuminata	654	6077	404	9	4911	1546	0	58	330	164	1814
Musa_balbisiana	296	4183	266	8	3527	1033	0	23	256	96	1354
Musa_beccarii	496	5190	360	8	4543	1328	0	38	309	141	1707
Musa_itinerans	806	3466	413	9	3257	746	0	74	152	223	1352
Musa_schizocarpa	427	4787	293	6	4217	1165	0	28	297	120	1553
Musa_textilis	399	4426	234	7	3527	1340	0	22	231	128	1544
Musa_troglodytarum	489	5843	415	10	4507	1388	0	34	300	143	1792
Myrmecia_bisecta	145	1205	103	33	409	119	0	0	3	84	432
Nannochloris_desiccata	33	759	51	2	269	50	0	0	5	33	232
Nelumbo_nucifera	902	4868	433	78	4037	1645	17	55	253	215	1735
Neolamarckia_cadamba	900	4792	428	10	4031	1415	0	35	282	238	1774
Neopyropia_yezoensis	78	1066	36	6	203	15	0	1	0	59	231
Nepeta_cataria	3051	11178	1109	18	8790	2428	0	34	584	790	4125
Nepeta_mussinii	1575	6696	655	9	5288	1548	0	20	340	422	2355
Nepeta_racemosa	1155	5565	428	7	5103	1253	0	19	340	413	2388
Nepeta_tenuifolia	1882	5041	445	4	3538	1254	0	38	280	578	1948
Nephelium_lappaceum	5456	13061	1258	1061	6540	4726	199	158	392	1219	4352
Nicandra_physalodes	1075	4429	376	150	3474	1374	33	33	231	231	1427
Nicotiana_attenuata	1400	5378	526	181	4646	1400	38	19	290	294	1910
Nicotiana_benthamiana	1032	5111	484	84	4710	1411	11	10	306	239	1958
Nicotiana_longiflora	2451	5581	586	202	3898	1727	41	37	241	530	1999
Nicotiana_sylvestris	2957	7132	812	205	5228	1874	49	77	318	592	2467
Nicotiana_tabacum	1063	4640	437	26	3512	1289	3	26	246	263	1560
Nicotiana_tomentosiformis	3571	7350	923	391	6202	2187	64	68	350	700	2950
Niphotrichum_japonicum	140	1898	90	39	1551	413	8	2	122	75	698
Nissolia_schottii	1282	5673	529	314	3838	1607	54	50	238	266	1692
Nymphaea_colorata	1033	4319	330	259	3609	1335	55	30	286	215	1367
Nymphaea_thermarum	634	3334	229	192	2903	1058	25	42	180	221	1415
Nymphoides_indica	939	4209	352	299	3468	1526	28	24	212	245	1671
Nyssa_sinensis	1288	6411	606	22	4920	1754	3	58	317	322	2222
Nyssa_yunnanensis	964	5849	332	19	4676	1720	0	36	290	260	2163
Ochroma_pyramidale	628	6770	646	16	5122	1814	1	40	404	188	2248
Oldenlandia_corymbosa	1647	5650	594	7	3571	1296	0	59	244	411	1771
Olea_europaea	1471	5715	539	35	5014	1440	0	42	294	340	2088
Olyra_latifolia	1626	6216	542	9	4363	1333	0	72	266	438	1903
Onobrychis_viciifolia	5830	15926	1168	1547	14144	4970	259	221	962	1345	6816
Ophiorrhiza_pumila	1524	4530	517	5	3110	1332	0	72	231	391	1584
Origanum_majorana	3029	5925	699	6	3956	1514	0	62	237	769	2211
Origanum_vulgare	2349	6009	674	9	4099	1625	0	55	246	646	2158
Orobanche_aegyptiaca	268	2554	234	6	2358	577	0	8	112	81	1006
Orobanche_cumana	279	2483	229	4	2417	649	0	4	144	105	1005
Oropetium_thomaeum	172	1811	299	4	1325	300	0	1	66	83	861
Orychophragmus_violaceus	1179	5914	481	399	4997	1856	88	20	311	246	2107
Oryza_alta	2791	13237	1002	20	9568	2836	0	89	571	754	4420
Oryza_barthii	2010	7671	699	9	4632	1486	0	99	288	489	2000
Oryza_brachyantha	1090	4989	356	4	3627	972	0	50	227	268	1432
Oryza_coarctata	1455	10154	652	19	7965	1942	0	37	522	421	3397
Oryza_glaberrima	1635	6784	555	8	4197	1309	0	83	275	392	1746
Oryza_glumaepatula	1900	7713	610	8	4777	1481	0	90	287	464	1999
Oryza_granulata	769	5592	482	8	4791	1137	0	21	279	247	1984
Oryza_meridionalis	845	6103	424	5	4109	1251	0	38	255	243	1564
Oryza_nivara	1954	8202	675	13	4939	1499	0	104	310	473	2051
Oryza_punctata	1426	6888	570	5	4518	1307	0	73	281	359	1789
Oryza_rufipogon	2024	8163	739	17	4810	1439	0	94	295	494	2056
Oryza_sativa	2072	7990	687	13	5412	1605	0	101	330	521	2261
Ostreobium_quekettii	179	1082	96	0	586	140	0	6	0	65	501
Ostreococcus_lucimarinus	34	219	35	0	152	38	0	0	1	34	165
Ostrya_rehderiana	451	3510	300	15	2445	1013	1	18	175	134	1276
Otatea_glauca	1284	7041	419	9	6243	1375	0	85	416	415	2523
Oxytropis_ochrocephala	1143	4196	296	264	3721	1289	61	62	259	283	1610
Paeonia_ludlowii	813	5054	400	195	4208	1386	30	38	217	204	1868
Paeonia_ostii	488	5126	367	108	4160	1141	4	24	155	160	2060
Paeonia_suffruticosa	430	2805	213	60	2400	723	1	14	110	142	1194
Panax_ginseng	1247	7855	640	287	6789	2038	34	20	454	317	2816
Panax_japonicus	1083	7477	519	206	6757	2192	39	15	442	276	2848
Panax_notoginseng	657	4052	281	129	3629	1325	16	9	212	189	1660
Panax_quinquefolius	1176	6964	475	258	5910	1872	52	21	411	280	2385
Panax_stipuleanatus	628	3878	256	120	3426	1139	22	13	217	170	1446
Panicum_hallii	1266	5902	415	10	4558	1233	0	53	260	300	1703
Panicum_miliaceum	1947	10719	823	17	7077	1978	0	62	417	516	3128
Panicum_virgatum	3592	13399	1159	23	9546	2651	0	118	525	914	4048
Papaver_armeniacum	658	5619	259	10	4372	2228	0	39	285	238	2389
Papaver_atlanticum	310	2632	152	4	2285	758	0	21	145	126	1205
Papaver_bracteatum	330	3407	131	5	3131	1086	0	15	212	145	1471
Papaver_californicum	260	3974	195	2	4171	976	0	8	243	138	1815
Papaver_nudicaule	243	2108	121	2	2197	624	0	16	109	116	1122
Papaver_rhoeas	682	7416	341	8	4920	2737	0	21	276	198	2222
Papaver_setigerum	1026	12110	760	11	8811	3395	0	32	485	330	4171
Papaver_somniferum	632	6585	399	6	4809	2193	0	30	313	203	2289
Papilionanthe_hookeriana_xteres	184	2390	105	6	2552	489	0	5	165	85	978
Parasponia_andersonii	380	1313	108	39	1358	475	6	26	68	113	664
Paspalum_vaginatum	2048	7696	631	5	5258	1508	0	77	316	500	2140
Passiflora_organensis	181	2721	143	53	3015	671	6	11	211	85	1239
Paulownia_fortunei	1116	4952	434	15	4085	1266	1	47	282	259	1629
Pedicularis_kansuensis	878	4358	231	14	4088	1314	0	32	252	272	1943
Pedinomonas_minor	38	777	98	0	343	55	0	0	0	38	325
Pedinophyte_strain_YPF701	23	601	84	5	243	79	0	0	1	23	267
Penium_margaritaceum	103	3363	284	3	2373	664	0	0	84	102	1684
Pennisetum_purpureum	2620	7806	847	9	5985	1397	0	55	311	728	2954
Penstemon_davidsonii	316	3227	154	24	3328	1019	7	6	249	125	1279
Perilla_frutescens	5255	11804	1433	19	8138	3176	0	146	510	1277	4428
Persea_americana	1126	5079	581	13	3152	1608	1	83	266	281	1809
Petrea_volubilis	2671	8384	817	23	6796	2119	3	61	451	670	3064
Petunia_axillaris	834	4752	484	22	3528	1352	1	30	217	260	1635
Petunia_inflata	1723	5749	612	22	4105	1632	2	37	290	407	1967
Phalaenopsis_aphrodite	301	2910	198	8	2488	693	0	8	160	93	944
Phalaenopsis_equestris	223	2354	111	5	2117	630	0	4	150	91	925
Pharus_latifolius	1052	5208	519	5	3646	1127	0	64	227	310	1590
Phaseolus_acutifolius	1006	5307	567	170	4359	1475	36	51	247	244	1747
Phaseolus_lunatus	1455	5296	565	261	4289	1557	47	70	250	322	1790
Phaseolus_vulgaris	2212	6622	769	362	5205	1867	79	105	295	460	2229
Phoebe_bournei	1723	6891	722	9	4999	2121	1	112	334	407	2278
Phoenix_dactylifera	1231	5078	499	6	5045	1267	0	142	329	345	2120
Phragmites_australis	1650	9786	765	16	7391	2109	0	66	507	476	3340
Phtheirospermum_japonicum	552	2685	169	10	3083	759	1	24	180	179	1475
Phyllostachys_edulis	2268	9751	842	22	7078	2306	0	88	456	617	3364
Physalis_angulata	2453	9805	851	254	6657	3084	56	63	508	530	3080
Physalis_grisea	1496	4364	420	130	3657	1551	30	34	229	329	1673
Physalis_pruinosa	1492	4331	409	130	3615	1547	30	34	227	328	1663
Physalis_pubescens	1166	4971	442	22	3616	1639	1	26	269	265	1686
Physcomitrium_patens	661	6193	333	47	5542	1830	18	13	489	331	2783
Picea_engelmannii	1132	8799	234	277	8047	3980	32	36	653	405	4954
Picea_glauca	904	6611	185	224	6170	3004	24	32	415	345	4073
Picea_sitchensis	1752	8404	277	538	7325	3646	83	53	609	573	4681
Picrorhiza_kurrooa	360	5943	335	0	6142	1803	0	2	438	115	2452
Pinellia_pedatisecta	307	2452	136	5	2352	630	0	18	146	121	1137
Pinus_albicaulis	825	3426	148	249	4342	1076	31	14	261	304	1962
Pinus_lambertiana	2142	5634	260	729	5114	1758	129	40	364	839	3204
Pinus_taeda	4115	10657	346	1709	9444	3136	398	45	558	1279	5198
Pistia_stratiotes	425	2769	221	3	2369	662	0	16	123	144	952
Pisum_sativum	649	4328	388	201	3536	1232	7	27	222	200	1551
Platanthera_guangdongensis	80	1688	70	2	1808	405	0	4	106	64	754
Platanthera_zijinensis	114	1985	94	2	2077	501	0	7	141	63	814
Platycodon_grandiflorus	658	4557	351	61	3565	1451	4	25	197	180	1670
Pleurozium_schreberi	141	933	62	20	1238	240	5	2	55	84	611
Poa_annua	1626	7181	483	9	5989	1121	0	74	411	469	2355
Poa_infirma	763	4177	258	10	3626	764	0	34	218	313	1609
Poa_supina	801	3908	278	8	3294	761	0	36	205	340	1638
Pogostemon_cablin	3254	17076	1400	39	13039	4732	0	43	935	990	6402
Pohlia_nutans	509	3819	207	149	3015	895	31	9	239	209	1627
Polygala_tenuifolia	329	3959	305	80	3722	1013	6	10	231	108	1488
Polygonum_cuspidatum	700	3463	273	13	3328	969	1	24	181	179	1478
Populus_alba	2584	8079	608	541	7306	2433	99	109	490	653	3151
Populus_deltoides	376	4548	389	41	3500	1372	7	12	277	118	1666
Populus_euphratica	536	3712	217	118	3743	1141	20	20	269	182	1701
Populus_glandulosa	2556	13748	1177	366	10345	4363	44	65	710	647	4855
Populus_glandulosa_x_alba	2554	13755	1180	366	10345	4356	44	65	710	647	4855
Populus_ilicifolia	958	5634	464	131	4857	1535	31	40	316	233	1846
Populus_pruinosa	738	6278	554	43	4848	1616	7	32	318	219	1947
Populus_qiongdaoensis	537	3882	247	122	3952	1182	6	27	286	200	1863
Populus_tremula	315	4282	386	37	2933	1522	0	14	280	114	1615
Populus_trichocarpa	2879	8713	730	589	6745	2883	89	97	414	621	3002
Populus_wilsonii	1750	6678	398	434	5943	2158	91	67	405	458	2489
Porphyra_umbilicalis	72	933	19	5	212	16	0	0	0	56	240
Portulaca_amilis	1367	5916	629	24	4838	1929	1	116	274	356	2194
Portulaca_oleracea	464	6228	532	29	5527	1717	5	17	343	151	2193
Posidonia_oceanica	329	2595	154	4	2673	665	0	17	221	121	1061
Potamogeton_acutifolius	215	2150	147	6	2283	545	0	18	172	115	931
Potentilla_anserina	1057	6191	442	287	5759	1833	44	26	299	255	2501
Potentilla_micrantha	868	4205	405	37	2461	1296	1	29	159	248	1490
Prasinoderma_coloniale	37	548	63	1	183	56	0	0	1	37	206
Primula_veris	152	2682	195	1	2510	665	1	1	172	68	904
Prinsepia_uniflora	1165	6134	480	202	4835	1702	51	35	342	272	2000
Prosopis_alba	5106	12491	1277	1301	9143	3779	215	91	541	1087	4409
Prosopis_cineraria	3768	9570	1003	1041	6588	3050	174	78	436	814	3368
Protea_cynaroides	1080	4093	406	298	3080	1298	33	40	199	253	1519
Prunus_armeniaca	2336	6690	519	570	4670	2359	119	80	288	470	2168
Prunus_avium	1251	6209	477	98	4220	2254	14	54	255	300	2116
Prunus_campanulata	2200	6095	485	554	4440	2096	85	98	274	418	1937
Prunus_domestica	2210	15275	1506	117	9716	4667	1	56	830	687	6243
Prunus_dulcis	2350	5959	495	507	4476	2131	95	71	283	468	2130
Prunus_fruticosa	7294	21453	1477	1777	13589	7279	325	142	934	1555	7550
Prunus_hongpingensis	535	3844	295	15	2870	1478	0	33	180	161	1568
Prunus_kansuensis	1271	3540	240	267	3070	1284	64	61	225	323	1535
Prunus_mandshurica	2574	7654	602	598	4844	2749	120	86	319	519	2425
Prunus_mira	1165	3363	229	255	2998	1276	58	56	219	296	1498
Prunus_mongolica	1788	5151	384	347	3786	1722	83	61	254	342	1593
Prunus_mume	1299	6064	505	144	4014	2037	28	67	247	275	1827
Prunus_persica	1725	4867	275	383	3614	1946	90	71	269	421	1821
Prunus_salicina	804	2887	234	218	2401	931	38	15	141	179	1115
Prunus_sibirica	2961	8074	623	773	5294	3054	161	98	330	596	2739
Prunus_x_kanzakura	3850	13891	1034	674	7676	4486	142	114	566	821	4141
Prunus_yedoensis	1036	5923	315	25	4918	2147	0	21	272	302	2434
Prunus_zhengheensis	769	3818	294	24	2616	1199	1	40	174	205	1467
Przewalskia_tangutica	560	4429	272	33	4669	1238	5	15	335	199	2014
Pseudotsuga_menziesii	1366	6381	276	209	6644	1382	16	90	319	496	3047
Pterocarpus_macrocarpus	680	5087	465	148	3710	1747	14	39	275	193	1840
Pterocarpus_santalinus	802	5553	510	89	3877	1931	11	44	298	212	2012
Pterocarya_stenoptera	1950	6875	370	550	6020	2001	152	87	391	433	2365
Punica_granatum	1640	4661	411	350	3585	1635	84	43	226	341	1593
Pyrus_betulifolia	2777	9402	855	747	6488	2943	164	89	449	563	2958
Pyrus_bretschneideri	2880	7712	651	782	5563	2751	152	96	384	542	2538
Pyrus_communis	2299	6469	429	586	4440	2490	97	50	303	470	2329
Pyrus_pyrifolia	2680	8417	702	721	6138	2706	158	107	444	516	2653
Pyrus_ussuriensis_x_communis	2188	6648	475	637	5249	2295	150	104	399	515	2541
Quercus_acutissima	1382	4896	457	338	3759	1621	39	56	198	315	1794
Quercus_dentata	5040	9962	1067	848	5839	4008	205	297	387	1036	3482
Quercus_gilva	933	4658	368	330	3639	1379	23	75	286	291	1878
Quercus_mongolica	1166	5586	562	373	3797	1701	23	75	286	291	1878
Quercus_robur	4722	10026	836	1139	5494	3811	180	184	323	916	3266
Quercus_rubra	3629	9956	672	903	6746	3258	197	233	442	834	3211
Quercus_suber	7772	15281	1755	1560	8483	5450	278	328	527	1547	4957
Quercus_variabilis	767	5081	467	32	3669	1743	0	52	231	234	1787
Raddia_distichophylla	661	4417	299	10	2952	921	0	26	193	205	1317
Raddia_guianensis	779	4536	285	13	3648	983	0	27	200	236	1525
Raphano_brassica	2422	8445	603	1128	9152	2715	262	22	575	575	3922
Raphanus_sativus	1411	4950	536	552	4754	1634	110	22	270	272	1876
Raphidocelis_subcapitata	34	2080	166	2	403	85	0	0	1	34	359
Rauvolfia_tetraphylla	3056	8385	741	71	7020	2319	10	91	491	933	3787
Rehmannia_glutinosa	736	5754	324	17	5545	1669	1	26	437	241	2491
Rheum_palmatum	453	3171	158	8	3305	819	1	25	196	168	1411
Rheum_tanguticum	573	4120	273	3	3603	1105	1	21	194	171	1584
Rhipidocladum_racemiflorum	1359	6704	431	10	5549	1512	0	71	415	483	2577
Rhodiola_crenulata	369	3513	259	34	3096	863	3	6	194	101	1264
Rhododendron_delavayi	1376	5623	518	112	4452	1715	14	78	240	319	1958
Rhododendron_griersonianum	1020	4739	522	253	2961	1419	48	54	206	239	1517
Rhododendron_henanense	1013	4792	436	97	3517	1477	20	59	251	228	1493
Rhododendron_irroratum	1072	5270	418	144	4838	1379	21	39	282	328	2311
Rhododendron_molle	1110	5785	516	245	4510	1722	29	49	263	263	1949
Rhododendron_ovatum	2751	9082	864	497	6575	2984	87	91	401	594	2899
Rhododendron_prattii	2232	8030	892	286	6172	2332	40	122	354	486	2558
Rhododendron_ripense	963	7013	568	57	4957	2023	3	51	285	247	2105
Rhododendron_simsii	906	6665	599	29	4520	1687	3	82	234	257	2057
Rhododendron_vialii	4038	13808	1430	595	10723	4091	109	150	704	886	4653
Rhododendron_williamsianum	459	3429	292	22	2202	992	1	15	175	149	1243
Rhynchospora_breviuscula	1266	4126	415	3	3393	877	0	42	181	313	1361
Rhynchospora_pubera	3818	14439	1533	17	11652	3212	0	139	708	973	4927
Rhynchospora_tenuis	1296	4464	498	10	3853	1079	0	57	202	337	1536
Ricinus_communis	873	3938	337	135	3221	1122	24	30	199	217	1341
Robinia_pseudoacacia	1058	5830	599	491	4648	1820	39	43	288	267	2116
Roridula_gorgonias	443	3242	233	25	2778	874	3	21	147	130	1178
Rosa_chinensis	3505	9514	670	756	6722	3671	114	124	329	727	3531
Rosa_multiflora	5923	12343	1059	1868	7935	4830	268	148	387	1270	4921
Rosa_roxburghii	3112	8184	610	852	4944	2513	179	90	279	632	2459
Rosa_rugosa	3655	8135	646	1028	5076	2803	238	114	302	699	2417
Rosa_wichuraiana	3801	8420	645	988	5520	2830	225	117	326	735	2587
Rubus_argutus	1707	5504	421	326	4527	1842	62	59	227	379	2071
Rubus_chingii	2225	6943	465	679	5484	2408	90	51	329	474	2556
Rubus_corchorifolius	756	4053	347	120	2933	1292	9	32	180	204	1426
Rubus_occidentalis	777	5786	425	94	4017	1902	7	33	250	230	1828
Rumex_hastatulus	84	1080	71	3	999	337	0	0	57	34	460
Saccharum_hybrid	657	1977	129	8	1065	620	0	15	85	194	693
Saccharum_spontaneum	2838	16736	1234	11	10785	3283	0	98	722	831	4997
Saccharum_sppR570	7754	34795	2025	49	26275	5801	0	307	1762	2389	11801
Salix_arbutifolia	813	4725	402	147	3428	1422	20	39	274	202	1683
Salix_brachista	672	5474	454	71	3768	1570	8	31	276	202	1849
Salix_chaenomeloides	727	5178	444	159	4443	1357	10	39	295	189	1672
Salix_dunnii	525	4190	312	34	2854	1159	4	56	278	173	1566
Salix_integra	267	3823	287	29	3152	1293	0	6	248	109	1634
Salix_koriyanagi	379	3376	312	23	2634	1156	0	26	219	121	1461
Salix_purpurea	264	3824	290	29	3152	1292	0	6	248	109	1634
Salix_suchowensis	1766	7139	568	296	5816	2063	56	86	381	386	2297
Salvia_bowleyana	3139	6074	772	7	3613	1783	0	47	253	729	2179
Salvia_hispanica	455	3617	369	11	2545	953	0	7	234	152	1427
Salvia_miltiorrhiza	4111	7714	839	5	5652	1766	0	71	398	1119	3149
Salvia_officinalis	1949	5123	659	15	3886	1417	0	52	228	648	2301
Salvia_rosmarinus	1239	5697	542	11	4957	1349	0	39	327	341	2128
Salvia_splendens	2366	9452	671	16	8603	2290	0	58	582	704	4044
Salvinia_cucullata	74	2068	75	9	1734	417	0	1	124	64	761
Santalum_album	459	4189	345	61	2797	962	16	27	182	115	1110
Santalum_yasi	310	3367	246	51	2782	901	11	17	179	95	1094
Sapindus_mukorossi	785	4832	395	82	3038	1700	8	46	197	215	1504
Sauropus_androgynus	710	3893	282	219	3796	988	36	36	236	200	1477
Saururus_chinensis	887	3843	319	5	2931	1260	0	55	222	237	1402
Scalesia_atractyloides	657	4700	241	192	5606	1374	36	14	363	215	2370
Schrenkiella_parvula	579	3875	340	200	3437	1019	40	11	227	141	1359
Sclerocarya_birrea	672	4803	351	56	2857	1538	1	27	213	188	1432
Scurrula_parasitica	330	2878	269	18	2113	691	2	19	151	99	853
Scutellaria_baicalensis	576	3970	344	8	3552	998	0	13	208	206	1512
Secale_cereale	3335	9804	916	12	6597	1870	0	93	348	828	2990
Sechium_edule	408	4506	339	55	3885	1111	11	18	274	108	1384
Selaginella_kraussiana	80	2172	115	0	1853	579	0	1	105	68	890
Selaginella_moellendorffii	113	1682	90	2	1861	543	1	2	85	81	901
Selenicereus_undatus	425	3344	274	6	2843	1014	0	20	168	134	1230
Senna_siamea	506	3446	357	99	2599	1105	14	17	212	151	1359
Senna_tora	656	4899	559	54	3650	1510	3	24	260	208	1648
Sequoia_sempervirens	12096	25579	952	3491	15304	7638	470	142	921	3540	10914
Sequoiadendron_giganteum	3121	7353	294	978	5315	2044	166	42	305	935	3151
Sesamum_alatum	1017	3264	245	7	2597	963	0	35	215	313	1383
Sesamum_angolense	934	3193	245	7	2615	963	0	24	191	341	1456
Sesamum_angustifolium	800	2988	178	5	2741	942	0	15	188	283	1474
Sesamum_calycinum	1007	3341	237	8	2731	1010	0	25	199	351	1529
Sesamum_indicum	785	3705	295	6	4001	886	0	29	249	234	1589
Sesamum_latifolium	841	3264	202	10	2940	1008	0	26	209	313	1537
Sesamum_radiatum	1848	5965	377	20	5267	1882	0	52	358	625	2933
Setaria_italica	1802	7344	612	10	5124	1488	0	91	304	446	2082
Setaria_viridis	1649	7016	540	12	5080	1447	0	74	292	418	2049
Shorea_henryana	127	3279	182	17	2392	898	0	6	231	85	1386
Shorea_leprosula	301	3341	237	21	2571	974	0	25	227	132	1499
Shorea_roxburghii	259	3962	211	29	3394	1142	3	25	319	121	1616
Shorea_wangtianshuea	332	3642	341	35	2512	1117	0	17	215	112	1341
Silene_conica	267	2743	178	8	2285	778	1	23	88	118	1079
Silene_latifolia	1418	6776	571	14	4361	2357	0	69	216	357	2128
Simmondsia_chinensis	458	2855	247	22	2706	729	4	12	158	132	1113
Sinapis_alba	778	5675	523	275	4971	1555	47	20	285	184	1974
Sinapis_arvensis	1499	5259	401	657	5250	1885	142	42	296	370	2446
Siraitia_grosvenorii	420	4230	383	123	2995	996	27	7	214	116	1194
Sisymbrium_irio	1303	5143	482	489	3905	1691	75	33	226	269	1708
Smallanthus_sonchifolius	1208	11048	620	519	9065	3234	46	11	604	345	4223
Solanum_aethiopicum	626	3207	252	22	2633	973	3	9	189	189	1247
Solanum_americanum	2570	6965	619	249	4499	2473	57	47	355	547	2314
Solanum_andreanum	3535	9704	863	421	6667	3182	91	56	477	763	3329
Solanum_atropurpureum	2596	5913	660	288	3838	2264	56	61	277	522	2006
Solanum_boliviense	4650	12766	1161	669	8382	4425	132	94	600	968	4366
Solanum_brevicaule	5969	14400	1332	912	9095	5790	177	99	638	1242	5138
Solanum_buesii	3935	11380	1035	444	6677	3663	107	57	494	802	3434
Solanum_bulbocastanum	2982	8471	759	331	6071	2457	64	46	375	662	2908
Solanum_burkartii	3567	9814	875	441	5425	3210	82	80	424	737	2997
Solanum_cajamarquense	3820	11442	1360	316	6314	2967	77	118	486	837	3231
Solanum_candolleanum	5347	13404	1359	428	8009	5094	88	117	581	1157	4550
Solanum_capsicoides	2018	5695	601	229	3778	2162	52	55	263	414	1895
Solanum_chacoense	7150	15726	1631	694	8893	5585	138	123	655	1532	5329
Solanum_chilense	733	3553	285	81	3026	1071	18	16	197	177	1196
Solanum_chomatophilum	4460	12181	1325	515	7231	3799	117	100	551	960	3891
Solanum_commersonii	2806	6639	705	328	4126	2164	54	65	228	614	2362
Solanum_dulcamara	1799	6161	808	183	4813	1721	48	99	319	370	2030
Solanum_erianthum	2644	7189	633	220	4609	2814	51	55	377	560	2341
Solanum_etuberosum	1071	5162	450	108	3436	1331	25	29	238	261	1488
Solanum_habrochaites	820	4030	312	88	3336	1172	17	15	220	218	1433
Solanum_jamesii	2844	9945	827	332	7131	3079	61	49	479	655	3411
Solanum_laciniatum	1949	11184	898	217	9082	3364	40	38	677	500	4111
Solanum_lignicaule	3345	12126	1181	357	6749	3437	80	72	509	739	3443
Solanum_lycopersicoides	1610	4801	344	167	3941	1480	38	48	272	441	1975
Solanum_lycopersicum	1162	4361	353	106	3554	1386	19	27	227	284	1614
Solanum_lyratum	1347	5045	508	100	3784	1600	18	28	270	311	1711
Solanum_macrocarpon	2792	6415	618	235	4239	2509	48	48	334	641	2437
Solanum_mammosum	2616	6492	573	250	4037	2404	41	39	261	641	2437
Solanum_melongena	886	3770	310	94	3240	1227	13	12	210	243	1544
Solanum_morelliforme	2002	6830	673	193	4549	2163	40	41	323	463	2256
Solanum_multiinterruptum	4437	12866	1134	559	7493	3967	112	78	578	968	3945
Solanum_muricatum	831	3895	361	103	3391	1207	22	23	232	198	1400
Solanum_neorossii	4481	12321	1011	512	7064	3988	109	85	519	979	3843
Solanum_ochranthum	1724	5612	541	162	3884	1838	29	42	283	395	1852
Solanum_palustre	1433	5231	482	131	4040	1667	21	30	278	347	1834
Solanum_paucissectum	5308	12460	1361	704	7955	4312	144	82	546	1135	4284
Solanum_pennellii	1158	4346	439	95	3603	1251	20	24	235	272	1500
Solanum_pimpinellifolium	1193	4391	345	94	3334	1462	18	25	216	284	1604
Solanum_pinnatisectum	2697	9521	735	346	6597	3259	75	43	442	609	3252
Solanum_piurae	3771	12314	1128	438	6876	3074	83	86	518	798	3474
Solanum_pseudocapsicum	3211	7065	721	243	4192	2465	46	62	359	688	2357
Solanum_retroflexum	5962	16804	1538	549	10831	5460	118	90	832	1308	5712
Solanum_rostratum	1076	4434	452	26	3152	1347	6	36	230	245	1468
Solanum_scabrum	6013	16292	1511	591	10762	5527	128	75	840	1323	5772
Solanum_seaforthianum	1502	4969	477	93	3744	1605	17	41	239	335	1723
Solanum_septemlobum	1278	4748	426	94	3718	1496	20	27	255	288	1627
Solanum_sogarandinum	2964	10550	1077	317	6610	3600	72	83	474	673	3345
Solanum_spirale	2980	9517	903	255	6844	3127	47	52	542	704	3377
Solanum_stenotomum	3127	7815	951	311	5735	2667	59	67	367	634	2746
Solanum_stramoniifolium	2431	6559	638	236	4158	2419	56	46	304	515	2132
Solanum_torvum	2345	6699	610	349	4474	2761	66	45	343	494	2321
Solanum_tuberosum	1602	5440	542	264	3642	2149	35	41	285	401	2099
Solanum_vernei	5874	15239	1250	697	8111	5696	161	67	635	1293	4922
Solanum_verrucosum	1545	5749	578	139	4662	1719	28	52	298	320	1920
Solanum_viarum	2223	5747	606	252	3923	2172	54	50	286	451	1943
Solanum_wrightii	2336	6394	621	190	4197	2550	43	55	327	493	2153
Sonneratia_alba	259	2492	153	79	1748	569	10	10	127	102	996
Sorbus_aucuparia	3161	9654	826	789	6439	3137	177	107	480	617	2913
Sorbus_pohuashanensis	2654	8218	554	773	6238	2656	177	107	480	617	2913
Sorghum_bicolor	1497	6197	484	7	4491	1254	0	65	262	356	1749
Sparganium_stoloniferum	492	3109	263	6	2697	765	0	35	172	127	1043
Spatholobus_suberectus	730	4261	344	173	3872	1250	12	24	228	197	1673
Speranskia_yunnanensis	468	3321	340	40	2609	1056	7	21	183	140	1184
Spinacia_oleracea	619	3895	298	11	2833	939	1	44	159	156	1185
Spirodela_intermedia	507	2752	176	6	2483	694	0	26	152	128	944
Spirodela_polyrhiza	482	2935	222	3	2835	807	0	22	183	133	1090
Spirogloea_muscicola	82	2037	110	5	1015	366	0	0	59	82	714
Sporobolus_pyramidalis	1106	7475	571	5	5934	1447	0	39	377	318	2390
Sporobolus_stapfianus	1576	7438	581	2	5914	1470	0	58	328	424	2529
Stenogyne_calaminthoides	924	5178	294	15	5596	1527	0	30	309	394	2827
Stephania_japonica	516	3168	224	4	2612	851	0	30	163	140	1041
Stevia_rebaudiana	1990	8023	500	544	6869	2281	83	49	339	421	2871
Streptocarpus_rexii	350	3875	203	5	3375	967	0	5	264	155	1651
Striga_asiatica	411	2640	158	6	2624	656	0	10	192	137	1135
Striga_hermonthica	211	3067	227	11	3018	946	0	4	202	77	1159
Strobilanthes_cusia	1596	5885	532	10	4581	1456	0	49	291	386	1938
Suaeda_aralocaspica	261	2105	153	11	2265	508	2	20	125	109	912
Symbiochloris_irregularis	26	880	56	1	458	130	0	0	19	26	339
Syzygium_grande	1083	5006	436	474	4049	1522	34	12	248	301	2025
Tamarix_chinensis	1168	4714	422	24	4075	1432	2	48	189	298	1938
Taraxacum_koksaghyz	917	5204	334	134	4903	1512	24	22	252	219	1954
Taraxacum_kok-saghyz	1056	3822	191	320	4390	1188	70	22	214	280	2023
Taraxacum_mongolicum	2466	6956	536	746	6936	2057	150	31	362	478	2918
Tarenaya_hassleriana	518	3411	325	163	3368	980	27	11	214	130	1262
Taxus_chinensis	1066	2856	116	288	2575	992	48	18	183	354	1537
Telopea_speciosissima	1848	6583	605	360	5203	1839	55	45	381	420	2267
Tetrabaena_socialis	42	1895	96	14	543	78	0	0	1	42	497
Tetracentron_sinense	1039	6200	441	63	4373	1592	3	39	287	262	2015
Thalassia_testudinum	270	2044	150	3	2496	501	0	14	167	103	991
Thalictrum_thalictroides	229	2200	141	8	2528	640	0	12	125	114	1210
Theobroma_cacao	1363	5666	617	60	3989	1729	14	114	238	321	1740
Thinopyrum_elongatum	2704	9223	768	7	6580	1727	0	75	362	722	2884
Thlaspi_arvense	1023	4266	376	447	3780	1460	73	22	231	214	1554
Thymus_quinquecostatus	3218	6095	713	7	4364	1385	0	92	257	930	2435
Tiarella_polyphylla	251	3332	286	14	2792	785	1	7	181	98	1142
Toona_ciliata	1579	6627	491	200	5637	2015	41	116	407	450	2507
Toona_sinensis	379	3718	362	14	2311	1115	0	10	226	136	1345
Torenia_fournieri	204	1774	132	4	1682	666	0	7	164	123	1202
Torreya_grandis	2075	6931	203	694	5031	2211	105	34	337	664	3148
Trapa_bicornis	234	3867	182	75	3774	925	12	8	292	97	1495
Trapa_incisa	214	3684	180	59	3562	895	8	10	289	38	1452
Trebouxia_sp	38	920	72	0	335	108	0	0	2	300	326
Trema_orientalis	1090	3627	313	177	3566	1252	30	86	205	218	1715
Trichopus_zeylanicus	570	1727	122	60	2462	733	0	16	69	101	1571
Trichosanthes_anguina	280	2834	163	42	2870	685	11	18	199	670	1044
Trifolium_pratense	3362	9559	1043	618	6670	2501	134	118	454	589	2853
Trifolium_repens	2523	11363	1066	566	8943	3512	88	89	622	519	4009
Trifolium_subterranum	2092	5748	450	503	4384	1898	88	78	283	225	2260
Triplostegia_glandulifera	713	3814	226	180	3823	1118	22	17	253	241	1633
Tripterygium_wilfordii	740	5274	315	119	5229	1426	25	31	364	2320	2123
Triticum_aestivum	9344	28312	2661	23	17171	5354	0	203	1053	870	8233
Triticum_monococcum	3482	11181	992	28	7226	2209	0	98	393	1198	3347
Triticum_turgidum	4719	15382	1341	10	10630	3033	0	99	608	700	4856
Triticum_urartu	2791	7407	614	11	5774	1742	0	65	307	251	2661
Trochodendron_aralioides	1075	5470	464	40	4585	1438	4	65	305	516	1880
Tubocapsicum_anomalum	2115	8594	667	214	6248	3062	31	42	476	191	3153
Turnera_subulata	611	3525	164	85	2980	1165	10	26	219	31	1487
Ulva_mutabilis	34	1307	68	3	396	76	0	0	1	59	380
Utricularia_gibba	62	129	10	4	126	64	0	0	0	105	236
Utricularia_reniformis	243	3111	164	1	3260	766	0	6	254	385	1356
Vaccinium_caesariense	1746	6959	561	266	5450	2114	32	86	325	392	2156
Vaccinium_corymbosum	1743	7047	687	226	4835	2122	29	74	317	178	2078
Vaccinium_darrowii	533	3905	398	19	2716	1247	2	21	202	285	1454
Vaccinium_duclouxii	1253	6094	484	221	4856	1836	26	51	325	254	1961
Vaccinium_macrocarpon	991	4772	393	163	4128	1436	12	29	232	149	1794
Vaccinium_microcarpum	466	5459	337	30	4394	1406	3	7	312	268	1753
Vaccinium_myrtillus	1014	5396	446	319	4597	1628	7	22	247	238	2087
Vaccinium_oxycoccos	902	4801	355	134	4074	1478	13	22	233	78	1788
Vanilla_planifolia	112	2402	115	2	2715	532	0	8	155	167	1102
Vatica_guangxiensis	420	3783	254	27	3129	1077	5	39	245	253	1594
Vatica_odorata	865	5494	563	32	3958	1459	2	65	271	233	1825
Vatica_rassak	769	4754	533	29	3365	1212	0	65	231	243	1625
Vicia_faba	1052	4459	394	187	3663	1326	34	26	229	510	1597
Vicia_sativa	2209	6559	533	438	4640	2372	81	58	301	244	2340
Vigna_angularis	996	3628	235	249	3889	1174	52	37	233	215	1645
Vigna_hirtella	1030	4948	474	255	4043	1478	51	26	239	173	1693
Vigna_subterranea	680	4870	335	168	3825	1459	27	13	245	254	1643
Vigna_umbellata	1209	5810	488	240	5158	1605	35	39	289	436	2048
Vigna_unguiculata	2189	6426	602	458	4812	1987	114	85	290	89	2032
Vitellaria_paradoxa	180	4379	294	22	3163	1302	1	0	235	816	1629
Vitis_acerifolia	2877	6726	674	414	5674	2507	58	169	317	971	3168
Vitis_aestivalis	3255	7076	730	531	5876	2752	56	188	316	348	3518
Vitis_amurensis	1103	5532	574	29	3236	1977	3	41	298	1265	2112
Vitis_arizonica	5242	11856	1468	586	8197	4348	68	264	459	756	4587
Vitis_berlandieri	3265	7166	954	396	4824	2611	54	199	281	702	2533
Vitis_girdiana	2421	5469	563	392	4479	2135	60	145	258	965	2621
Vitis_labrusca	4617	10354	1171	900	4689	3491	187	203	292	992	2771
Vitis_monticola	3371	7620	828	604	6013	2857	66	205	347	705	3550
Vitis_riparia	3045	6642	857	502	4820	2623	51	150	273	828	2636
Vitis_rotundifolia	3906	9974	1004	745	7091	3594	149	213	424	733	3424
Vitis_rupestris	3212	6842	900	534	5036	2591	52	186	277	498	2696
Vitis_vinifera	2143	6169	629	255	4932	2104	24	118	265	747	2332
Vitis_xlabruscana	3361	7576	904	574	4692	2713	86	190	292	14	2520
Volvox_africanus	14	2912	40	1	142	33	0	0	0	34	170
Volvox_carteri	34	3056	182	6	574	90	0	0	2	27	478
Volvox_reticuliferus	27	2498	32	4	142	29	0	0	0	118	181
Welwitschia_mirabilis	187	2071	143	26	2050	564	1	12	130	66	1095
Wolffia_australiana	134	2374	188	4	1720	497	0	0	118	273	684
Wurfbainia_longiligularis	1018	6789	660	20	5422	1587	0	99	305	325	2145
Wurfbainia_villosa	1019	5866	480	18	5524	1445	0	115	342	159	2416
Xanthoceras_sorbifolium	592	2993	348	44	1875	799	4	39	150	155	869
Zantedeschia_elliottiana	558	3084	248	15	2613	795	0	24	164	718	1078
Zanthoxylum_armatum	2578	12779	1041	466	10555	3603	104	121	920	392	5009
Zanthoxylum_bungeanum	1258	8764	595	149	8669	2420	36	74	640	196	3663
Zea_mays	716	5833	385	14	4517	1090	0	36	261	828	1779
Zingiber_officinale	3363	18821	2083	26	14866	3858	0	299	907	213	6088
Zizania_latifolia	832	6842	415	11	5421	1394	0	38	357	171	1957
Zizania_palustris	458	4635	235	9	4482	887	0	24	285	1297	1847
Ziziphus_jujuba	6139	11891	1530	814	7301	4502	146	399	476	87	4244
Zostera_marina	276	2680	190	3	2478	633	0	2	169	220	940
Zoysia_japonica	569	3841	264	25	2564	847	0	11	168	336	1576
Zoysia_matrella	815	6222	450	30	4151	1349	0	18	256	247	2576
Zoysia_pacifica	615	4337	328	29	2926	916	0	14	167	231	1763
Zygophyllum_mongolicum	770	5883	402	140	6141	1418	29	33	419	419	2571
Total	1449647	6003886	501218	205235	4606544	1708376	33267	50157	296017	369806	2163397

## Sheet: S4
Table S4. Statistics of classic domains and fused domains of the NLK family in Poales plants.
Species	NLR	NBS	TIR	CC	LRR	Pkinase							WRKY							AP2				PP2C			B_lectin	bZIP_2	Malectin_like	HMA
						NK	CNLK	N	CNK	CN	TNK	NLK	NK	N	NLK	CNK	CN	CNL	NL	N	NL	CN	NLK	N	CN	CNL	CNK	CN	NLK	CNL
Achnatherum_splendens	398	390	0	145	129	1	1	0	0	0	0	0	0	0	0	0	0	0	0	0	0	0	0	0	0	0	0	0	0	0
Aegilops_bicornis	514	511	0	246	160	6	0	0	6	0	0	0	0	2	0	0	0	0	0	1	0	1	0	0	0	0	0	0	0	0
Aegilops_longissima	618	617	0	318	208	5	0	0	6	0	0	9	0	2	0	0	0	0	0	0	0	0	0	0	0	0	0	0	0	0
Aegilops_searsii	569	568	0	301	203	7	0	0	9	1	0	5	0	0	0	0	0	0	0	0	0	1	0	0	0	0	0	0	0	0
Aegilops_sharonensis	590	588	0	303	188	10	1	0	12	0	0	6	0	2	0	0	0	0	0	0	0	0	0	0	0	0	0	0	0	0
Aegilops_speltoides	536	535	0	272	175	6	1	0	8	0	0	7	0	0	0	0	0	0	0	1	0	0	0	0	0	0	0	0	0	0
Aegilops_tauschii	723	720	0	342	238	6	1	0	6	0	0	14	0	2	0	0	1	0	0	0	0	0	0	0	1	0	0	0	0	0
Aegilops_umbellulata	405	402	0	180	144	2	1	0	2	0	0	3	0	1	0	0	0	0	0	0	0	0	0	0	0	0	0	0	0	0
Ampelocalamus_luodianensis	503	497	0	245	177	0	3	0	0	0	0	0	0	0	0	0	0	0	0	0	0	0	0	0	0	0	0	0	0	0
Ananas_comosus	218	213	0	108	94	1	0	0	0	0	0	0	0	0	0	0	0	0	0	0	0	0	0	0	0	0	0	0	0	0
Avena_atlantica	553	550	0	265	183	5	2	0	3	0	0	2	0	2	0	0	0	0	0	0	0	0	0	0	0	0	0	0	0	0
Avena_eriantha	517	515	0	234	175	8	1	0	4	0	0	4	0	0	0	0	0	0	0	0	0	0	0	1	0	0	0	0	0	0
Avena_strigosa	367	366	0	202	147	0	0	0	0	0	0	0	0	0	0	0	0	0	0	0	0	0	0	0	0	0	0	0	0	0
Bonia_amplexicaulis	411	404	0	178	147	2	0	0	1	0	0	0	0	1	0	0	0	0	0	0	0	0	0	0	0	0	0	0	0	0
Bothriochloa_decipiens	911	900	1	357	200	6	4	0	3	0	0	1	0	1	0	0	1	1	0	0	0	0	0	0	0	0	0	0	0	0
Brachypodium_distachyon	384	382	0	183	130	2	0	0	1	0	0	0	0	1	0	0	0	0	0	0	0	0	0	0	0	0	0	0	0	0
Brachypodium_hybridum	636	631	0	289	178	3	0	0	1	0	0	0	0	4	0	0	1	0	0	1	0	0	0	0	0	0	0	0	0	0
Brachypodium_stace	288	284	0	144	106	1	0	0	1	0	0	0	0	1	0	0	1	0	0	1	0	0	0	0	0	0	0	0	0	0
Brachypodium_sylvaticum	496	491	0	235	166	2	0	0	1	0	0	0	0	2	0	0	0	0	0	0	0	0	0	2	0	0	0	0	0	0
Bromus_tectorum	462	460	0	217	168	2	1	0	1	0	0	0	0	2	0	0	0	0	0	0	0	0	0	0	0	0	0	0	0	0
Carex_cristatella	255	240	2	87	68	4	0	0	0	0	0	0	0	0	0	0	0	0	1	0	0	0	0	0	0	0	0	0	0	0
Carex_littledalei	153	146	0	59	43	2	0	0	0	0	0	0	0	0	0	0	0	0	0	0	0	0	0	0	0	0	0	0	0	0
Carex_scoparia	277	262	0	64	73	4	0	0	0	0	0	0	0	0	0	0	0	0	0	0	0	0	0	0	0	0	0	0	0	0
Cenchrus_americanus	323	319	0	133	109	1	0	0	0	0	0	0	0	0	0	0	1	0	1	0	0	0	0	0	0	0	0	0	0	0
Cenchrus_fungigraminus	1009	985	0	459	291	8	3	0	3	0	0	8	0	1	0	0	0	0	0	0	0	0	0	3	0	0	0	0	0	0
Cenchrus_macrourus	1036	1011	0	470	288	8	3	0	3	0	0	8	0	1	0	0	0	0	0	0	0	0	0	3	0	0	0	0	0	0
Cenchrus_purpureus	1190	1185	0	557	307	5	1	1	6	0	0	10	0	0	0	0	0	0	1	0	0	0	0	1	0	0	0	0	0	0
Cleistogenes_songorica	381	379	1	146	89	3	0	0	0	0	0	1	0	1	0	0	0	0	0	0	0	0	0	0	0	0	0	0	0	0
Coix_lacrymajobi	354	350	1	160	125	1	0	0	0	0	0	0	0	0	0	0	2	0	1	0	0	0	0	0	0	0	0	0	0	0
Cyperus_esculentus	747	737	0	306	286	0	0	0	0	0	0	0	0	0	0	0	0	0	0	0	0	0	0	0	0	0	0	0	0	0
Dendrocalamus_brandisii	2194	2184	1	1107	622	0	0	0	3	0	0	1	0	12	0	0	0	0	0	0	0	0	0	0	0	0	0	0	0	0
Dendrocalamus_latiflorus	1138	1130	1	533	327	3	0	0	1	0	0	1	0	0	0	0	1	0	1	0	0	0	0	0	0	0	0	0	0	0
Dendrocalamus_sinicus	788	785	0	368	281	0	1	0	1	0	0	0	0	2	0	0	0	0	0	0	0	0	0	0	0	0	0	0	0	0
Dichanthelium_oligosanthes	267	264	1	94	70	2	0	0	0	0	1	1	0	0	0	0	0	0	0	0	0	0	0	1	0	0	0	0	0	0
Digitaria_exilis	873	862	0	351	268	1	0	0	0	0	0	5	0	0	0	0	0	0	0	0	0	0	0	0	0	0	0	0	0	0
Echinochloa_colona	558	552	0	291	156	6	5	1	0	0	0	3	0	0	0	0	3	1	1	0	0	0	0	0	0	0	0	0	0	0
Echinochloa_crus-galli	660	652	0	338	189	4	5	0	2	0	0	6	0	0	0	0	0	2	0	0	0	0	0	0	0	0	0	0	0	0
Echinochloa_haploclada	315	314	0	157	107	1	3	0	0	0	0	6	0	0	0	0	1	0	0	0	0	0	0	0	0	0	0	0	0	0
Echinochloa_oryzicola	353	349	0	171	108	2	4	0	1	0	0	3	0	0	0	0	0	1	0	0	0	0	0	0	0	0	0	0	0	0
Eleusine_coracana	391	379	3	159	97	1	1	0	1	0	0	0	0	1	0	0	0	0	0	0	0	0	0	0	0	0	0	0	0	0
Eleusine_indica	177	175	1	70	72	0	0	0	0	0	0	0	0	0	0	0	0	0	0	0	0	0	0	0	0	0	0	0	0	0
Eragrostis_curvula	758	745	0	339	202	2	2	0	3	0	0	1	0	0	1	0	1	0	0	1	1	0	0	0	0	0	0	0	0	0
Eragrostis_nindensis	1335	1316	0	574	314	4	0	0	0	0	0	0	0	0	0	0	0	0	0	0	0	0	0	0	0	0	0	0	0	0
Eragrostis_tef	679	667	1	293	193	3	0	0	0	0	0	0	0	0	0	0	0	0	0	0	0	0	0	0	0	0	0	0	0	0
Eremochloa_ophiuroides	596	579	1	227	162	0	1	0	4	0	0	7	0	2	0	0	0	1	0	0	0	0	0	0	0	0	0	0	0	0
Erianthus_fulvus	348	342	1	153	114	0	0	0	0	0	0	0	0	0	0	0	0	0	0	0	0	0	0	0	0	0	0	0	0	0
Erianthus_rufipilus	549	546	1	218	169	3	2	0	5	0	0	4	0	0	0	0	0	1	1	0	0	0	0	0	0	0	0	0	0	0
Guadua_angustifolia	1174	1150	4	479	287	3	0	0	0	0	0	0	0	2	0	0	1	0	0	0	0	0	0	0	0	0	0	0	0	0
Hordeum_marinum	631	626	0	215	153	1	0	0	3	0	0	5	0	1	0	0	0	0	0	0	0	0	0	0	0	0	0	0	0	0
Hordeum_spontaneum	483	479	0	211	96	0	1	0	4	0	0	0	0	3	0	0	1	0	0	0	0	0	0	2	0	0	0	0	0	0
Hordeum_vulgare	466	459	0	203	147	0	1	0	1	0	0	2	0	1	0	0	0	0	0	0	0	0	0	2	0	0	0	0	0	0
Hsuehochloa_calcarea	360	359	2	152	121	0	0	0	0	0	0	0	0	1	0	0	0	2	0	0	0	0	0	0	0	0	0	0	0	0
Juncus_effusus	273	266	0	110	113	2	0	1	0	0	0	1	0	0	0	0	0	0	0	0	0	0	0	0	0	0	0	0	0	0
Juncus_inflexus	294	281	0	107	120	0	0	1	1	0	0	1	0	1	0	0	0	0	1	0	0	0	0	1	0	0	0	0	0	0
Kobresia_littledalei	153	146	0	59	43	3	0	0	0	0	0	0	0	0	0	0	0	0	0	0	0	0	0	0	0	0	0	0	0	0
Leersia_perrieri	419	416	0	178	159	3	1	0	1	0	0	1	0	1	0	0	2	0	0	0	0	0	0	0	0	0	0	0	1	0
Lolium_multiflorum	508	503	0	209	175	1	0	0	3	0	0	3	0	3	1	0	0	0	0	0	0	0	1	1	0	0	0	0	0	0
Lolium_perenne	389	387	0	167	156	8	0	0	2	0	0	1	0	3	0	0	0	0	0	0	0	0	0	0	0	0	0	0	0	0
Lolium_rigidum	687	686	0	295	284	0	0	0	0	0	0	0	0	0	0	0	0	0	0	0	0	0	0	0	0	0	0	0	0	0
Melocanna_baccifera	743	740	0	358	270	0	0	0	0	0	0	0	0	0	0	0	0	0	0	0	0	0	0	0	0	0	0	0	0	0
Miscanthus_lutarioriparius	1112	1097	0	506	282	0	0	0	7	0	0	3	1	1	0	2	1	0	1	0	0	0	0	0	0	0	0	1	0	0
Miscanthus_sinensis	912	895	0	355	234	1	2	0	0	0	0	6	0	1	0	0	1	0	1	0	0	0	0	0	0	0	0	0	0	0
Olyra_latifolia	440	438	0	189	130	0	0	0	0	0	0	0	0	4	0	0	0	0	0	0	0	0	0	0	0	0	0	0	0	0
Oropetium_thomaeum	85	83	0	21	4	1	0	0	0	0	0	0	0	0	0	0	0	0	0	0	0	0	0	0	0	0	0	0	0	0
Oryza_alta	767	754	0	273	209	0	0	0	0	0	0	0	0	0	0	0	3	0	0	0	0	0	0	0	0	0	0	0	0	0
Oryza_barthii	491	489	0	240	190	0	0	0	0	0	0	0	0	2	0	0	0	0	0	0	0	0	0	1	0	0	0	0	0	0
Oryza_brachyantha	273	268	0	115	108	0	0	0	1	0	0	0	0	1	0	0	0	0	0	0	0	0	0	0	0	0	0	0	0	0
Oryza_coarctata	431	421	0	117	95	0	0	0	0	0	0	0	0	2	0	0	1	0	0	0	0	0	0	0	0	0	0	0	0	0
Oryza_glaberrima	396	392	0	196	146	2	0	0	0	0	0	0	0	0	0	0	0	0	0	0	0	0	0	1	0	0	0	0	0	0
Oryza_glumaepatula	470	464	0	225	178	1	1	1	0	0	0	0	0	0	0	0	0	0	0	0	0	0	0	1	0	0	0	0	0	0
Oryza_granulata	254	247	0	91	48	2	0	0	0	0	0	0	0	1	0	0	0	0	0	0	0	0	0	0	0	0	0	0	0	0
Oryza_meridionalis	252	243	0	111	83	2	0	0	0	0	0	0	0	0	0	0	0	0	0	0	0	0	0	0	0	0	0	0	0	0
Oryza_nivara	475	473	0	248	171	0	1	0	0	0	0	1	0	1	0	0	0	0	0	0	0	0	0	1	0	0	0	0	0	0
Oryza_punctata	367	359	0	169	142	0	1	0	1	0	0	0	0	0	0	0	0	0	0	0	0	0	0	0	0	0	0	0	0	0
Oryza_rufipogon	499	494	1	248	177	0	2	0	0	0	0	0	0	0	0	0	0	0	1	0	0	0	0	1	0	0	0	0	0	0
Oryza_sativa	528	521	0	256	190	0	1	0	0	0	0	0	0	0	0	0	0	0	0	0	0	0	0	0	0	0	0	0	0	0
Otatea_glauca	419	415	0	189	156	3	0	0	0	0	0	1	0	1	0	0	0	0	0	0	0	0	0	0	0	0	0	0	0	0
Panicum_hallii	302	300	1	122	120	6	0	1	1	0	0	4	0	0	0	1	0	0	2	0	0	0	0	0	0	0	0	0	0	0
Panicum_miliaceum	521	516	2	206	141	0	0	0	0	0	0	0	0	0	0	0	0	0	0	0	0	0	0	0	0	0	0	0	0	0
Panicum_virgatum	923	914	1	395	312	0	4	0	3	0	0	13	0	2	0	0	0	0	1	0	0	0	0	0	0	1	0	0	0	0
Paspalum_vaginatum	505	500	0	232	179	0	0	0	0	0	0	0	0	0	0	0	0	0	0	0	0	0	0	0	0	0	0	0	0	0
Pennisetum_purpureum	752	728	0	306	164	1	1	0	2	0	0	2	0	0	0	0	0	0	0	0	0	0	0	1	0	0	0	0	0	0
Pharus_latifolius	315	310	0	166	104	1	1	0	1	0	0	0	0	0	0	0	1	2	0	0	0	0	0	0	0	0	0	0	0	0
Phragmites_australis	488	476	0	215	131	3	0	0	0	0	0	0	0	0	0	0	0	0	0	0	0	0	0	0	0	0	0	0	0	0
Phyllostachys_edulis	632	617	0	260	176	1	2	0	2	0	0	0	0	3	0	0	1	0	0	0	0	0	0	0	0	0	0	0	0	0
Poa_annua	473	469	1	242	139	2	2	0	4	0	0	2	0	1	0	0	0	0	0	0	0	0	0	0	0	0	2	0	0	0
Poa_infirma	315	313	0	141	80	3	0	0	2	0	0	0	0	1	0	0	0	0	0	0	0	0	0	1	0	0	0	0	0	0
Poa_supina	342	340	0	136	81	1	0	0	1	0	0	0	0	1	0	0	0	0	0	0	0	0	0	0	0	0	0	0	0	0
Raddia_distichophylla	214	205	0	76	66	0	0	0	0	0	0	1	0	1	0	0	0	0	0	0	0	0	0	0	0	0	0	0	0	0
Raddia_guianensis	242	236	0	82	61	0	0	0	0	0	0	0	0	2	0	0	0	0	0	0	0	0	0	0	0	0	0	0	0	0
Rhipidocladum_racemiflorum	491	483	0	210	149	1	0	1	0	0	0	1	0	2	0	0	0	0	0	0	0	0	0	0	0	0	0	0	0	0
Rhynchospora_breviuscula	319	313	0	118	93	0	0	0	0	0	0	0	0	0	0	0	0	0	0	0	0	0	0	0	0	0	0	0	0	0
Rhynchospora_pubera	992	973	0	414	286	7	0	0	0	0	0	0	0	0	0	0	0	0	1	0	0	0	0	0	0	0	0	0	0	0
Rhynchospora_tenuis	340	337	1	154	95	4	0	0	0	0	0	0	0	0	0	0	0	0	0	0	0	0	0	0	0	0	0	0	0	0
Saccharum_hybrid	196	194	1	47	58	0	0	0	0	0	0	0	0	0	0	0	0	0	0	0	0	0	0	0	0	0	0	0	0	0
Saccharum_spontaneum	843	831	2	359	243	7	1	0	2	0	0	1	0	0	0	0	2	0	2	0	0	0	0	1	0	0	0	0	0	0
Saccharum_sppR570	2407	2389	5	1068	640	2	11	0	8	0	0	13	0	2	0	0	2	0	4	0	0	0	0	0	0	0	0	0	0	1
Secale_cereale	833	828	0	386	206	1	2	0	5	0	0	1	0	0	0	0	1	0	0	0	0	0	0	0	0	0	0	0	0	0
Setaria_italica	450	446	0	212	183	1	2	0	0	0	0	5	0	2	0	0	0	0	0	0	0	0	0	0	0	0	0	0	0	0
Setaria_viridis	425	418	0	180	148	2	1	0	0	0	0	3	0	2	0	0	0	0	0	0	0	0	0	0	0	0	0	0	0	0
Sorghum_bicolor	357	356	0	160	150	0	0	0	0	0	0	2	0	1	0	0	0	0	3	0	0	0	0	0	0	0	0	0	0	0
Sparganium_stoloniferum	133	127	0	59	60	5	0	0	1	0	0	0	0	0	0	0	0	0	0	0	0	0	0	0	0	0	0	0	0	0
Sporobolus_pyramidalis	325	318	0	130	82	15	1	0	0	0	0	0	0	1	0	0	0	0	0	0	0	0	0	0	0	0	0	0	0	0
Sporobolus_stapfianus	434	424	0	173	125	0	0	0	0	0	0	0	0	0	0	0	0	0	0	0	0	0	0	0	0	0	0	0	0	0
Thinopyrum_elongatum	731	722	0	294	169	4	1	0	3	0	0	4	0	0	0	0	0	0	0	0	0	0	0	0	0	0	0	0	0	0
Triticum_aestivum	2330	2320	0	1094	466	10	3	2	22	0	0	10	0	2	0	0	1	0	0	0	0	1	0	1	0	0	0	0	0	0
Triticum_monococcum	885	870	0	414	201	4	0	0	5	0	0	4	0	2	0	0	1	0	0	0	0	0	0	0	0	0	0	0	0	0
[truncated: 9 more rows]

## Sheet: S5
Table S5. Detailed information of 109 disease in plants.
[truncated: 129 more rows]

[truncated: 4 more sheets: S6, S7, S8, S9]
